# Supplementary material for: MicroRNA Alterations for Diagnosis, Prognosis, and Treatment of Osteoporosis: A Comprehensive Review and Computational Functional Survey
Source: Front Genet. 2020 Mar 3;11:181. doi: 10.3389/fgene.2020.00181 (PMC7063117; doi:10.3389/fgene.2020.00181)
Supplement: Supplementary file 2 [file Table_1.xlsx]

## Sheet: Result
Table A1. Literature-reported OP-associated genes.
Reported ID	Official symbol	Official full name	PMID
AAS	FGD1	FYVE, RhoGEF and PH domain containing 1	23028809
ALPL	ALPL	alkaline phosphatase, liver/bone/kidney	23028809
ANKH	ANKH	ANKH inorganic pyrophosphate transport regulator	23028809
ANKRD6	ANKRD6	ankyrin repeat domain 6	23028809
ARHGAP1	ARHGAP1	Rho GTPase activating protein 1	23028809
ARHGAP29	ARHGAP29	Rho GTPase activating protein 29	23028809
ASPH	ASPH	aspartate beta-hydroxylase	23028809
ASXL2	ASXL2	additional sex combs like 2, transcriptional regulator	23028809
BMP6	BMP6	bone morphogenetic protein 6	23028809
CAMK1G	CAMK1G	calcium/calmodulin-dependent protein kinase IG	23028809
CCNA2	CCNA2	cyclin A2	23028809
CCNB2	CCNB2	cyclin B2	23028809
CCND1	CCND1	cyclin D1	23028809
CCND2	CCND2	cyclin D2	23028809
CCNE2	CCNE2	cyclin E2	23028809
CCNF	CCNF	cyclin F	23028809
CDC2	CDK1	cyclin dependent kinase 1	23028809
CDC25A	CDC25A	cell division cycle 25 homolog A	23028809
CDC25B	CDC25B	cell division cycle 25 homolog B	23028809
CDC25C	CDC25C	cell division cycle 25 homolog C	23028809
CDK2	CDK2	cyclin-dependent kinase 2	23028809
CDKN1A	CDKN1A	cyclin-dependent kinase inhibitor 1A	23028809
CDKN2A	CDKN2A	cyclin-dependent kinase inhibitor 2A	23028809
CHEK1	CHEK1	CHK1 checkpoint homolog	23028809
CKAP5	CKAP5	cytoskeleton associated protein 5	23028809
COL1A1	COL1A1	collagen, type I, alpha 1	23028809
CRTAP	CRTAP	cartilage associated protein	23028809
CSF1	CSF1	colony stimulating factor 1	23028809
CTNNB1	CTNNB1	catenin (cadherin-associated protein), beta 1	23028809
CUL7	CUL7	cullin 7	23028809
CYP2R1	CYP2R1	cytochrome P450, family 2, subfamily R, polypeptide 1	23028809
DBP	DBP	D site of albumin promoter (albumin D-box) binding protein	23028809
DIO2	DIO2	deiodinase, iodothyronine, type II 2	23028809
DMWD	DMWD	dystrophia myotonica, WD repeat containing	23028809
E2F7	E2F7	E2F transcription factor 7	23028809
EFNB2	EFNB2	ephrin-B2	23028809
EGFR	EGFR	epidermal growth factor receptor	23028809
ERCC2	ERCC2	excision repair cross-complementing rodent repair deficiency, complementation	23028809
ERLIN1	ERLIN1	ER lipid raft associated 1	23028809
EXO1	EXO1	exonuclease 1	23028809
FAM3C	FAM3C	family with sequence similarity 3, member C	23028809
FBXL17	FBXL17	F-box and leucine-rich repeat protein 17	23028809
FGF14	FGF14	fibroblast growth factor 14	23028809
FGFR1	FGFR1	fibroblast growth factor receptor 1	23028809
FGFR2	FGFR2	fibroblast growth factor receptor 2	23028809
FOXC1	FOXC1	forkhead box C1	23028809
FOXC2	FOXC2	forkhead box C2 (MFH-1, mesenchyme forkhead 1)	23028809
FST	FST	follistatin	23028809
FSTL3	FSTL3	follistatin-like 3	23028809
FZD1	FZD1	frizzled homolog 1	23028809
GREM2	GREM2	gremlin 2, cysteine knot superfamily, homolog	23028809
GSR	GSR	glutathione reductase	23028809
GSTM1	GSTM1	glutathione S-transferase mu 1	23028809
HELLS	HELLS	helicase, lymphoid-specific	23028809
HMGA2	HMGA2	high mobility group AT-hook 2	23028809
HMGB2	HMGB2	high-mobility group box 2	23028809
HMMR	HMMR	hyaluronan-mediated motility receptor	23028809
HSD11B1	HSD11B1	hydroxysteroid (11-beta) dehydrogenase 1	23028809
IBSP	IBSP	integrin-binding sialoprotein	23028809
IFNAR2	IFNAR2	interferon (alpha, beta and omega) receptor 2	23028809
IGF2	IGF2	insulin-like growth factor 2	23028809
IGFBP2	IGFBP2	insulin-like growth factor binding protein 2	23028809
IGFBP4	IGFBP4	insulin-like growth factor binding protein 4	23028809
IGFBP5	IGFBP5	insulin-like growth factor binding protein 5	23028809
IL1A	IL1A	interleukin 1, alpha	23028809
IL6ST	IL6ST	interleukin 6 signal transducer (Oncostatin M receptor)	23028809
IL7	IL7	interleukin 7	23028809
INHA	INHA	inhibin, alpha	23028809
ITIH5	ITIH5	inter-alpha (globulin) inhibitor H5	23028809
JAG1	JAG1	Jagged 1 (Alagille syndrome)	23028809
KPNA4	KPNA4	karyopherin alpha 4 (importin alpha 3)	23028809
KREMEN1	KREMEN1	kringle containing transmembrane protein 1	23028809
LRP5	LRP5	low density lipoprotein receptor-related protein 5	23028809
MAB21L2	MAB21L2	mab-21-like 2	23028809
MRE11A	MRE11A	MRE11 meiotic recombination 11 homolog A	23028809
MRPL2	MRPL2	mitochondrial ribosomal protein L2	23028809
ND2	ND2	mitochondrially encoded NADH dehydrogenase 2 (MTND2)	23028809
NHS	NHS	Nance-Horan syndrome	23028809
NOG	NOG	noggin	23028809
PARP3	PARP3	poly (ADP-ribose) polymerase family, member 3	23028809
PDE7B	PDE7B	phosphodiesterase 7B	23028809
PDGFA	PDGFA	platelet-derived growth factor alpha polypeptide	23028809
PLCL1	PLCL1	phospholipase C-like 1	23028809
POLD1	POLD1	polymerase (DNA directed), delta 1, catalytic subunit 125kDa	23028809
POLE2	POLE2	polymerase (DNA directed), epsilon 2 (p59 subunit)	23028809
POLH	POLH	polymerase (DNA directed), eta	23028809
POLK	POLK	polymerase (DNA directed) kappa	23028809
POLQ	POLQ	polymerase (DNA directed), theta	23028809
PRR16	PRR16	proline rich 16	23028809
PSG1	PSG1	pregnancy specific beta-1-glycoprotein 1	23028809
PSG2	PSG2	pregnancy specific beta-1-glycoprotein 2	23028809
PSG3	PSG3	pregnancy specific beta-1-glycoprotein 3	23028809
PSG4	PSG4	pregnancy specific beta-1-glycoprotein 4	23028809
PSG6	PSG6	pregnancy specific beta-1-glycoprotein 6	23028809
PSG7	PSG7	pregnancy specific beta-1-glycoprotein 7	23028809
PTGS2	PTGS2	prostaglandin-endoperoxide synthase 2	23028809
PTH1R	PTH1R	parathyroid hormone 1 receptor	23028809
PTN	PTN	pleiotrophin	23028809
PTPRD	PTPRD	protein tyrosine phosphatase, receptor type, D	23028809
PTPRM	PTPRM	protein tyrosine phosphatase, receptor type, M	23028809
RAD50	RAD50	RAD50 homolog	23028809
RAD51	RAD51	RAD51 homolog	23028809
RAD51AP1	RAD51AP1	RAD51 associated protein 1	23028809
RAPGEF4	RAPGEF4	Rap guanine nucleotide exchange factor (GEF) 4	23028809
RARG	RARG	retinoic acid receptor, gamma	23028809
RERE	RERE	arginine-glutamic acid dipeptide (RE) repeats	23028809
ROR1	ROR1	receptor tyrosine kinase-like orphan receptor 1	23028809
RUNX2	RUNX2	runt-related transcription factor 2	23028809
SERPINE2	SERPINE2	Serpin peptidase inhibitor, clade E, member 2	23028809
SFRP4	SFRP4	secreted frizzled-related protein 4	23028809
SIX5	SIX5	SIX homeobox 5	23028809
SMAD1	SMAD1	SMAD family member 1	23028809
SMAD3	SMAD3	SMAD family member 3	23028809
SOD2	SOD2	superoxide dismutase 2, mitochondrial	23028809
SOST	SOST	sclerostin	23028809
SOX4	SOX4	SRY (sex determining region Y)-box 4	23028809
SP1	SP1	Sp1 transcription factor	23028809
SPP1	SPP1	secreted phosphoprotein 1	23028809
TBC1D1	TBC1D1	TBC1 (tre-2/USP6, BUB2, cdc16) domain family, member 1	23028809
TGFB1	TGFB1	transforming growth factor, beta 1	23028809
TGFB2	TGFB2	transforming growth factor, beta 2	23028809
THBS1	THBS1	thrombospondin 1	23028809
TNFRSF11B	TNFRSF11B	tumor necrosis factor receptor superfamily, member 11b	23028809
TNFSF10	TNFSF10	tumor necrosis factor superfamily, member 10	23028809
TNFSF11	TNFSF11	tumor necrosis factor superfamily, member 11	23028809
TOP2A	TOP2A	topoisomerase (DNA) II alpha 170 kDa	23028809
VDR	VDR	vitamin D receptor	23028809
VEGFA	VEGFA	vascular endothelial growth factor A	23028809
VEGFB	VEGFB	vascular endothelial growth factor B	23028809
WNT2	WNT2	wingless-type MMTV integration site family, member 2	23028809
WNT3	WNT3	wingless-type MMTV integration site family, member 3	23028809
ALPL	ALPL	alkaline phosphatase, liver/bone/kidney	18463784
HSPG2	HSPG2	heparan sulfate proteoglycan 2	18463784
PLOD	PLOD1	procollagen-lysine,2-oxoglutarate 5-dioxygenase 1	18463784
ENO1	ENO1	enolase 1	18463784
WNT4	WNT4	Wnt family member 4	18463784
TNFR2	TNFRSF1B	TNF receptor superfamily member 1B	18463784
LAMC2	LAMC2	laminin subunit gamma 2	18463784
SELE	SELE	selectin E	18463784
CYP1B1	CYP1B1	cytochrome P450 family 1 subfamily B member 1	18463784
MATN3	MATN3	matrilin 3	18463784
POMC	POMC	proopiomelanocortin	18463784
HADHA	HADHA	hydroxyacyl-CoA dehydrogenase trifunctional multienzyme complex subunit alpha	18463784
GDF7	GDF7	growth differentiation factor 7	18463784
ALK	ALK	ALK receptor tyrosine kinase	18463784
EMILIN1	EMILIN1	elastin microfibril interfacer 1	18463784
SLC5A6	SLC5A6	solute carrier family 5 member 6	18463784
APOB	APOB	apolipoprotein B	18463784
SRD5A2	SRD5A2	steroid 5 alpha-reductase 2	18463784
TDGF1	TDGF1	teratocarcinoma-derived growth factor 1	18463784
PPARG	PPARG	peroxisome proliferator activated receptor gamma	18463784
FBLN2	FBLN2	fibulin 2	18463784
CCR2	CCR2	C-C motif chemokine receptor 2	18463784
SCN5A	SCN5A	sodium voltage-gated channel alpha subunit 5	18463784
ACVR2B	ACVR2B	activin A receptor type 2B	18463784
EGF	EGF	epidermal growth factor	18463784
CLGN	CLGN	calmegin	18463784
FGB	FGB	fibrinogen beta chain	18463784
FGF2	FGF2	fibroblast growth factor 2	18463784
RUNX2	RUNX2	runt related transcription factor 2	18463784
COL11A2	COL11A2	collagen type XI alpha 2 chain	18463784
PPARD	PPARD	peroxisome proliferator activated receptor delta	18463784
TAPBP	TAPBP	TAP binding protein	18463784
PIM1	PIM1	Pim-1 proto-oncogene, serine/threonine kinase	18463784
INHBA	INHBA	inhibin beta A subunit	18463784
IL6	IL6	interleukin 6	18463784
SFRP4	SFRP4	secreted frizzled related protein 4	18463784
SOSTDC1	SOSTDC1	sclerostin domain containing 1	18463784
NPY	NPY	neuropeptide Y	18463784
ADCYAP1R1	ADCYAP1R1	ADCYAP receptor type I	18463784
HOXA13	HOXA13	homeobox A13	18463784
GHRHR	GHRHR	growth hormone releasing hormone receptor	18463784
HOXA1	HOXA1	homeobox A1	18463784
ITGB8	ITGB8	integrin subunit beta 8	18463784
MMP13	MMP13	matrix metallopeptidase 13	18463784
MMP3	MMP3	matrix metallopeptidase 3	18463784
MMP1	MMP1	matrix metallopeptidase 1	18463784
ETS1	ETS1	ETS proto-oncogene 1, transcription factor	18463784
SORL1	SORL1	sortilin related receptor 1	18463784
FZD4	FZD4	frizzled class receptor 4	18463784
APOA1	APOA1	apolipoprotein A1	18463784
IGF1	IGF1	insulin like growth factor 1	18463784
PTPN11	PTPN11	protein tyrosine phosphatase, non-receptor type 11	18463784
ACADS	ACADS	acyl-CoA dehydrogenase short chain	18463784
CIT	CIT	citron rho-interacting serine/threonine kinase	18463784
ABCB9	ABCB9	ATP binding cassette subfamily B member 9	18463784
COL4A1	COL4A1	collagen type IV alpha 1 chain	18463784
ZIC2	ZIC2	Zic family member 2	18463784
EDNRB	EDNRB	endothelin receptor type B	18463784
F7	F7	coagulation factor VII	18463784
IRS2	IRS2	insulin receptor substrate 2	18463784
F10	F10	coagulation factor X	18463784
PCDH8	PCDH8	protocadherin 8	18463784
RB1	RB1	RB transcriptional corepressor 1	18463784
PROZ	PROZ	protein Z, vitamin K dependent plasma glycoprotein	18463784
CPB2	CPB2	carboxypeptidase B2	18463784
GAS6	GAS6	growth arrest specific 6	18463784
FGF14	FGF14	fibroblast growth factor 14	18463784
BMP2	BMP2	bone morphogenetic protein 2	18463784
JAG1	JAG1	jagged 1	18463784
MCM8	MCM8	minichromosome maintenance 8 homologous recombination repair factor	18463784
PAK7	PAK5	p21 (RAC1) activated kinase 5	18463784
PLCB4	PLCB4	phospholipase C beta 4	18463784
CHGB	CHGB	chromogranin B	18463784
HAO1	HAO1	hydroxyacid oxidase 1	18463784
SNAP25	SNAP25	synaptosome associated protein 25	18463784
PCNA	PCNA	proliferating cell nuclear antigen	18463784
ITGAV	ITGAV	integrin subunit alpha V	18463784
COL3A1	COL3A1	collagen type III alpha 1 chain	18463784
ACVR1	ACVR1	activin A receptor type 1	18463784
STAT1	STAT1	signal transducer and activator of transcription 1	18463784
LRP2	LRP2	LDL receptor related protein 2	18463784
NEUROD1	NEUROD1	neuronal differentiation 1	18463784
NR4A2	NR4A2	nuclear receptor subfamily 4 group A member 2	18463784
THBS4	THBS4	thrombospondin 4	18463784
HAPLN1	HAPLN1	hyaluronan and proteoglycan link protein 1	18463784
CSPG2	VCAN	versican	18463784
PIK3R1	PIK3R1	phosphoinositide-3-kinase regulatory subunit 1	18463784
CRHBP	CRHBP	corticotropin releasing hormone binding protein	18463784
HTR1A	HTR1A	5-hydroxytryptamine receptor 1A	18463784
F2RL1	F2RL1	F2R like trypsin receptor 1	18463784
NR2F1	NR2F1	nuclear receptor subfamily 2 group F member 1	18463784
COL1A1	COL1A1	collagen type Ialpha1	26400328 24273577 22057139 21178584 20798928 20146006 19082910 15241219 14734826 12575457 11085801 10541758 28222408 26628959 24566004 14672895
COL1A2	COL1A2	collagen type Ialpha2	28930368 2052622 27665867
BDNF	BDNF	brain-derived neurotrophic factor	28903900
FGF-2	FGF2	fibroblast growth factor2	28653999
VDR	VDR	vitamin D receptor	27446548 24530824 23975234 23875063 23070909 23054016 19609483 18976159 18524329 17264402 16908916 16447061 14727381 12162507 12162507 11846330 11440415 10857403 10591837 10485974 10367040 10322698 8923886 8732991 7502699 7502698 28222408 27914610 26393357 26379431 24682357 23271131 16908916
LEPR	LEPR	leptin receptor	27401061
PRKAR1A	PRKAR1A	protein Kinase A type 1-α regulatory subuni	27377598
ESR1	ESR1	estrogen receptor 1	27323138 24481879 20508921
ESR2	ESR2	estrogen receptor 2	20101412 17945165
Enos	NOS3	nitric oxide synthase 3	26823879 19650200
BMP-2	BMP2	bone morphogenetic protein 2	26501302
RUNX-2	RUNX2	runt related transcription factor 2	26501302
BSP	IBSP	integrin binding sialoprotein	26501302
TGF-β1	TGFB1	transforming growth factor beta 1	22290469 18284942 14999526 11740340 11357939 9783545 10996011
HLA-A	HLA-A	major histocompatibility complex, class I, A	26345971
HLA-B	HLA-B	major histocompatibility complex, class I, B	24917365
SQRDL	SQOR	sulfide quinone oxidoreductase	26258864
CNR2	CNR2	cannabinoid receptor 2	26055357
TLR4	TLR4	Toll-like receptors 4	25931355
ACE	ACE	angiotensin-converting enzyme	25876051
LRP4	LRP4	LDL receptor related protein 4	20101412
LRP5	LRP5	LDL receptor related protein 5	25580429 25392953 24482712 22456437 20096619 18684085 17437160 17353424 16168727 15824851 29055141 28891484 28222408 24014470 23242660 22487062 20034086 19673927 16252235 19506792
OPG	TNFRSF11B	TNF receptor superfamily member 11b	24867796 24410296 24065669 20137703 16949901 12213849 12213850 24283361 24067544 16949901
MBL2	MBL2	mannose-binding lectin 2	24579967
C6orf97	CCDC170	Chromosome 6 Open Reading Frame 97	24481879
SAA1	SAA1	serum amyloid A1 [Homo sapiens	23522429
SPRY1	SPRY1	sprouty RTK signaling antagonist 1	23146288
MT1-MMP, MMP14	MMP14	matrix metallopeptidase 14	22678797
FTO	FTO	FTO, alpha-ketoglutarate dependent dioxygenase	22125610
MCP-1	CCL2	C-C motif chemokine ligand 2	22081934
CCR2	CCR2	C-C motif chemokine receptor 2	22081934
ANXA2	ANXA2	annexin A2	21817168
SOD2	SOD2	superoxide dismutase 2	21773993
5HTTVNTR	STIN2-VNTR	serotonin transporter intronic VNTR enhancer	21483275
WNK4	WNK4	WNK lysine deficient protein kinase 4	21236712
ALOX12	ALOX12	arachidonate 12-lipoxygenase, 12S type	21104233
PPARγ	PPARG	peroxisome proliferator-activated receptor γ	21104228
UGT2B17	UGT2B17	UDP glucuronosyltransferase family 2 member B17	20878390
APOE	APOE	apolipoprotein E	20663622 20340021
VKORC1	VKORC1	vitamin K epoxide reductase complex subunit 1	20621035
CD40	CD40	CD40 molecule	20577873 26545336
CD40L	CD40LG	CD40 ligand	20577873 26545336
SOST	SOST	sclerostin	20101412 26930606 26250343
RANK	TNFRSF11A	TNF receptor superfamily member 11a	20101412
RANKL	TNFSF11	TNF superfamily member 11	20101412 28453307
SPP1	SPP1	secreted phosphoprotein 1	20101412
ITGA1	ITGA1	integrin subunit alpha 1	20101412
SP7	SP7	Sp7 transcription factor	20101412 26930606
SOX6	SOX6	SRY-box 6	20101412 19714249
ALDH7A1	ALDH7A1	aldehyde dehydrogenase 7 family member A1	20072603
VPS13B	VPS13B	vacuolar protein sorting 13 homolog B	19680589
STAT1	STAT1	signal transducer and activator of transcription 1	19609483
TNFSF11	TNFSF11	Tumour necrosis factor superfamily member 11	18502820 26065000
CYP17	CYP17A1	cytochrome P450 family 17 subfamily A member 1	17002564
CYP19	CYP19A1	cytochrome P450 family 19 subfamily A member 1	17002564 15794932
ER-alpha	ESR1	estrogen receptor 1	16972020 11846326 11716992 28884379 26930606
ER-beta	ESR2	estrogen receptor 2	15258723 12162507
IGF-I	IGFI	insulin like growth factor 1	16183214 26191288 23508541 16890505
CCR3	CCR3	C-C motif chemokine receptor 3	15965235
HDC	HDC	histidine decarboxylase, i.e. the histamine synthesis enzyme	15965235
GCR	NR3C1	nuclear receptor subfamily 3 group C member 1	15965235
IL-6	IL6	Interkeukin-6	11853279 26782575 19506792
PLS3	PLS3	plastin 3	28777485 25209159
CLCF1	CLCF1	cardiotrophin-like cytokine factor 1	28028720
DKK1	DKK1	dickkopf WNT signaling pathway inhibitor 1	26930606
RUNX-2	RUNX2	runt related transcription factor 2	26930606
TNF-α	TNF	tumor necrosis factor	26722385
CRY2	CRY2	cryptochrome circadian regulator 2	26564225
MTNR1B	MTNR1B	melatonin receptor 1B	26564225
FTCDNL1 (FONG)	FTCDNL1	formiminotransferase cyclodeaminase N-terminal like	26492493
NRIP1	NRIP1	nuclear receptor interacting protein 1	24841655
TLR4	TLR4	Toll-like receptors4	24783428
LCT	LCT	lactase	23985982
IL17RC	IL17RC	interleukin 17 receptor C	23731710
IL-10	IL10	interleukin 10	23583365
Gpr177	WLS	wntless Wnt ligand secretion mediator	23188710
TSHR	TSHR	thyroid stimulating hormone receptor	22866266
P2X7	P2RX7	purinergic receptor P2X 7	22776862
MTHFR	MTHFR	methylenetetrahydrofolate reductase	22642106
GSTM1	GSTM1	glutathione S-transferase mu 1	22642106
SPTBN1	SPTBN1	spectrin beta, non-erythrocytic 1	20554715
ALDH7A1	ALDH7A1	aldehyde dehydrogenase 7 family member A1	20072603
FLNB	FLNB	filamin B	19727905
CRTAP	CRTAP	cartilage associated protein	19727905
BMP-4	BMP4	bone morphogenetic protein 4	10908420
MTHFR	MTHFR	methylenetetrahydrofolate reductase	12674333
BMP2	BMP2	bone morphogenetic protein 2	14691541
MIF	MIF	macrophage migration inhibitory factor	16753018
VEGF	VEGFA	vascular endothelial growth factor A	17919370
RXFP2	RXFP2	relaxin/insulin like family peptide receptor 2	18433302
Abbreviations: OP: osteoporosis; PMID: PubMed ID.
