# Supplementary material for: MicroRNA Alterations for Diagnosis, Prognosis, and Treatment of Osteoporosis: A Comprehensive Review and Computational Functional Survey
Source: Front Genet. 2020 Mar 3;11:181. doi: 10.3389/fgene.2020.00181 (PMC7063117; doi:10.3389/fgene.2020.00181)
Supplement: Supplementary file 3 [file Table_2.xls]

## Sheet: Result
Table A2. Gene ontology terms significantly enriched by targets of the reported miRNAs.
Category	Term	Genes	FDR
GOTERM_BP_DIRECT	GO:0045944~positive regulation of transcription from RNA polymerase II promoter	MEF2C, HMGN3, STAT5B, RORA, REST, CITED4, HOXD10, EPC1, APP, CREB3L2, DHX36, RARB, PITX2, RARG, RXRB, TAF4B, STRN3, MED12, BCL2L12, PPARGC1A, PPARGC1B, HES1, UHRF1, MTF1, HNF4A, MTF2, MLLT10, VEGFA, PIAS2, CRTC3, TAF9B, MYBL1, MYBL2, PLAGL1, LIF, TCF21, AHRR, TCF20, TCF4, PLAG1, KLF5, IKZF4, ESRRA, BMP2, IKZF2, KLF12, IKZF1, KLF13, SMAD7, CREBBP, ASXL1, SMYD3, SKI, EN2, KLF15, SMAD1, DDX5, USF1, …	4.23401e-28
GOTERM_BP_DIRECT	GO:0045893~positive regulation of transcription, DNA-templated	MEF2C, CDX2, TBP, RORA, REST, FOXO3, TGFB1, WNT1, EPC1, DAB2, CDKN2A, GATA6, MDFIC, GATA3, CREB3L2, IL1B, ASPH, CCNA2, SS18L1, RREB1, RAN, RELA, MED12, MECP2, ARID1A, ARNTL, PPARGC1A, AHR, DDIT3, BTBD8, MAPK1, HIF1A, HNF4A, CAMK4, SIX1, SMARCA5, TFAP2A, PIAS2, COL1A1, TGFB1I1, NEK4, MAD2L2, SMARCA2, SMARCA4, HMGB2, GPBP1L1, SOX2, TFEB, SOX4, MYBL1, ELK3, SOX9, SRC, ARNT, TASP1, BLOC1S2, NPM1, RNF…	3.54973e-24
GOTERM_BP_DIRECT	GO:0000122~negative regulation of transcription from RNA polymerase II promoter	MEF2C, CDX2, SNCA, REST, AURKB, ZNF254, CUL3, EPC1, CRY2, RARB, PITX2, RARG, RREB1, STRN3, RCOR1, ZHX2, MECP2, HES1, UHRF1, MTF2, VEGFA, TGIF1, TGIF2, PRDM1, MAD2L2, TAF9B, CALR, TCF21, AHRR, ATN1, HEXIM1, BCOR, TCF4, DNMT3B, KLF5, DNMT3A, BMP2, ESRRA, KLF12, IKZF1, SMAD7, KLF10, ASXL1, CREBBP, KLF11, RYBP, SKI, DDX5, DLX2, NOTCH1, DLX1, ZNF217, TRPS1, RNF2, PARP1, RBPJ, RERE, CRYM, KLF4, BACH1, …	6.72199e-20
GOTERM_BP_DIRECT	GO:0006468~protein phosphorylation	FASTKD3, NRBP1, PRPF4B, STK38, ZAK, CASK, AURKA, AURKB, TGFB1, CSNK2A2, APP, MAP3K5, CLK3, CLK2, MAP3K9, AAK1, PIK3CA, PRKACA, TLK1, PRKACB, ROCK1, ROCK2, STK24, PIK3CD, PRKAB2, PRKAB1, WNK1, PIM3, STK4, MARK4, MARK1, MAP4K3, MAP4K4, MAPK1, MAP4K5, CAMK4, MAPK6, MAPK4, NEK9, TESK2, MAPK9, NEK4, LRRK1, NEK6, KALRN, CCL2, FGR, ERBB2, MMD, PTK7, STK17B, AKAP13, PXK, PRKRA, DYRK2, TAF1, BMP2, SMAD9, …	5.56273e-15
GOTERM_BP_DIRECT	GO:0006366~transcription from RNA polymerase II promoter	MEF2C, NCBP1, THRA, CDX2, STAT5B, TBP, REST, FOXO3, NFXL1, CBFB, GATA2, GTF2E2, TAF5L, RAD21, GATA6, GATA3, TARDBP, CREB3L2, TBPL1, PITX2, RREB1, TAF4B, RELA, GRHL1, AHR, HIF1A, EP300, TCFL5, ARRB2, MTF1, SIX1, TFAP2A, TGFB1I1, NFE2L2, CAMTA1, CAMTA2, SOX2, TAF9B, BMPR2, SOX5, SOX4, MYBL1, ELK3, MYBL2, SOX9, SRF, MEIS1, ATF2, PLAGL1, TCF21, HNRNPK, MEIS2, PIR, BTF3, TAF9, VEZF1, RUNX1, PLAG1, TAF…	4.57412e-12
GOTERM_BP_DIRECT	GO:0045892~negative regulation of transcription, DNA-templated	THRA, CBX4, REST, TGFB1, NONO, KDM1A, EPC1, DAB2, CRY2, CDKN2A, GATA6, MDFIC, GATA3, WWP1, PATZ1, BCL7A, TWIST2, PTPRK, STRN3, RELA, RCOR1, MECP2, ZHX2, BASP1, DEPDC1, ARNTL, AHR, PPARGC1B, DDIT3, HES1, HHEX, PA2G4, TRIM33, SMARCE1, TFAP2A, SMARCA2, SMARCA4, CDK5R1, HMGB2, GCLC, ELK3, SOX9, CALR, SRC, VDR, NIPBL, HEXIM1, TFDP2, BCOR, RUNX1, IKZF4, BMP2, CREBZF, IKZF1, KLF10, KLF11, SFMBT1, UBP1, …	5.05262e-11
GOTERM_BP_DIRECT	GO:0043065~positive regulation of apoptotic process	LDHA, PTGS2, ZAK, SNCA, REST, FOXO3, PMAIP1, TGFB1, BAK1, MAP3K5, CDKN2A, HTRA2, TIAM1, MAP3K9, RARB, FAS, NSMAF, RARG, GRIN2A, STK4, BCL2L11, KALRN, PNMA1, HMGB1, CYP1B1, CLU, AKAP13, SOX4, BCL2L1, ITGB1, SRC, DDX3X, RAC1, BMF, ZNF622, BMP2, ABR, VAV3, KLF11, TRIO, ATM, NTRK3, ATF6, NOTCH1, ITGA6, SLC9A1, ZMAT3, FASLG, BNIP3, PAWR, LATS2, MCF2L, AKT1, HMOX1, RHOB, CASP2, KCNMA1, ARHGEF3, TP53, H…	5.46674e-11
GOTERM_BP_DIRECT	GO:0048013~ephrin receptor signaling pathway	CDK5R1, MMP9, APH1B, EFNA3, ARPC4, MMP2, EPHB4, SRC, SDC2, ACTR2, CDC42, PTK2, AP2B1, TIAM1, PAK3, RAC1, RHOA, YES1, RASA1, AP2M1, VAV3, ADAM10, LYN, ROCK1, ROCK2, EFNB1, EFNB2, EPHA2, PTPN11, ARPC1A, EPHA5, NCSTN, NTRK3, SS18, NCK2, EPHA4, ARPC1B, EPHA7, AP2A1, CHN1, SDCBP, WASL, CRK, KALRN	8.14127e-10
GOTERM_BP_DIRECT	GO:0016032~viral process	IL6ST, SYNCRIP, TBP, TOP1, CUL2, MAP3K5, CUL5, GBF1, MDFIC, RBCK1, H2AFX, NUP35, CCNA2, CUL1, SATB1, MAGI3, RAN, MPDZ, RCOR1, HLA-A, HLA-C, HLA-B, NUPL2, MAPK1, EP300, HLA-DRA, CCL1, CRTC3, RBX1, PSMB5, FBXW7, HNRNPK, NUP50, NPM1, NUP54, TAF1, CAMLG, TAF5, CREBBP, EPHA2, VDAC1, NCKAP1, TLN1, HTATIP2, NUP188, DAXX, ANKRD17, ACOT8, PAK2, SEH1L, RHOA, RANBP2, RAB6A, ATF7IP, SP100, LYN, SLC25A4, ZC3H…	2.19081e-09
GOTERM_BP_DIRECT	GO:0098609~cell-cell adhesion	RTN4, CAST, HSP90AB1, LIMA1, LDHA, STK38, VAPA, CHMP4B, PDLIM5, CAPZA1, RPL15, H1FX, PDLIM1, IQGAP1, MMP24, BZW1, PAK2, SLK, PCBP1, PAK4, ARHGAP1, FAM129B, MKL2, LRRFIP1, GOLGA3, AHNAK, F11R, STX5, TWF1, KIF5B, RAN, STK24, PKN2, PFKP, LYPLA2, TXNDC9, EIF4G1, EIF4G2, GAPVD1, CRKL, FNBP1L, SDCBP, MAPRE1, ERC1, UBAP2, ALDOA, SNX5, CALD1, SNX2, SNX1, ANLN, RDX, ABI1, TAGLN2, CAPZB, CHMP2B, HNRNPK, MA…	2.11494e-08
GOTERM_BP_DIRECT	GO:0010628~positive regulation of gene expression	MEF2C, E2F1, PPARD, LDLR, RAB3GAP1, MITF, GJA1, CTCF, TLR4, PAWR, TGFB1, FUBP1, CDC42, SPRY2, ANK2, GSN, CTGF, QKI, IL1B, MSN, MYC, CDK1, SRPK2, AR, ROCK2, ACTA2, SOX11, PIK3CD, TP53, PRKAB1, CDK6, TLE1, HMGA2, MYCN, SMO, HIF1A, NCOA3, ARRB2, PIAS3, CD34, VEGFA, TFAP2A, MDM2, MAPK9, PRDM1, NFE2L2, EDA, UBAP2, LIMS1, CAV1, ERBB3, CSF1, ERBB2, VIM, RDX, EPB41L4B, CALR, ALDH1A2, VDR, KRAS, DDX3X, IT…	1.2484e-07
GOTERM_BP_DIRECT	GO:0043066~negative regulation of apoptotic process	IL6ST, MMP9, STAT5B, SNCA, CBX4, AURKA, SETX, DAB2, CD44, GATA6, ITCH, RARB, FAS, TWIST2, EGFR, RARG, SOCS2, CRYAB, RELA, PIM3, PLAUR, MAP4K4, PA2G4, VEGFA, TNFAIP8, TFAP2A, MYO18A, HIGD2A, ARL6IP1, ZFAND6, GCLC, HAX1, MCL1, PAFAH2, TAF9B, PPT1, BCL2L2, BCL2L1, SOX9, CD74, SRC, PTK2, HNRNPK, DDX3X, NPM1, TAF9, BECN1, SMAD6, TAX1BP1, PPIF, NOTCH2, CDKN1A, CDKN1B, UCP2, PLK1, CD59, ARF4, GRK5, IKBK…	1.55678e-07
GOTERM_BP_DIRECT	GO:0016925~protein sumoylation	BMI1, MITF, CBX4, NUP188, CBX2, AURKB, SENP5, NFATC2IP, PHC3, TOP1, CDKN2A, RAD21, SEH1L, RANBP2, NUP35, TOP2B, STAG2, PHC2, EGR2, SP100, RING1, TP53, MTA1, UBE2I, TOPORS, HERC2, RAD52, NUPL2, EYA1, PIAS3, NUP205, MDM2, PIAS2, SUMO2, HNRNPK, POM121, MDC1, NUP210, BCL11A, NUP50, RNF168, NUP54, SMC5, SMC3, BRCA1, RNF2, TDG, PCNA, PARP1	2.87273e-07
GOTERM_BP_DIRECT	GO:0008285~negative regulation of cell proliferation	DLC1, CNOT8, PTGS2, PPP2R5C, STRN, REST, MXI1, TGFB1, BAK1, CUL2, CUL5, CDKN2A, SERPINE2, GATA3, IL1B, RARB, RAPGEF2, CUL1, PTPRJ, PTPRK, RARG, CGRRF1, MAGI2, ZNF503, PTPRU, STK4, PTHLH, HNF4A, SSTR1, TFAP2A, ADAMTS1, TGFB1I1, SMARCA2, CYP1B1, SOX4, TIMP2, SRF, LIF, VDR, TMEM127, NPM1, PRKRA, B4GALT1, BMP2, KLF13, BECN1, PTPN2, KLF10, SMAD6, KLF11, SKI, SMAD1, TMEM115, NOTCH2, NOTCH1, CDKN1A, CDK…	3.76438e-07
GOTERM_BP_DIRECT	GO:0007507~heart development	NRP2, MEF2C, PPARA, PPARD, AP1B1, PPARG, PDLIM3, GJA1, CXADR, GLI2, PTEN, TGFB1, GATA2, ROBO1, CASP7, GATA3, GAB1, ADIPOR2, MED12, MBD2, EIF4G2, ACVR2B, BVES, EP300, CRKL, ADM, NCOA6, FOXC1, IFT74, ACVR1, PAM, ERBB3, ERBB2, PRKDC, SOX4, AKAP13, SRF, HAND1, HEXIM1, RB1CC1, TFDP2, PKD2, GYS1, PKD1, HEG1, BCOR, DVL2, BMP2, TGFBR1, FBN1, TGFBR2, RAF1, ITGA3, TAB2, ATM, PTPN11, NTRK3, NOTCH1, RPS6KA2,…	9.27083e-07
GOTERM_BP_DIRECT	GO:0016569~covalent chromatin modification	BMI1, ZMYND11, ING3, HMGN3, CBX4, WBSCR22, DEK, CBX2, CTCF, NR3C1, DAXX, CBX7, CHD9, CHD7, MBTD1, SMARCD2, SMARCD1, CHD1, TLK1, ASF1A, ING1, BRD9, SS18L1, BAHD1, BRD2, SATB2, BRD3, C17ORF49, RBL2, IKZF1, JARID2, FOXA1, ANP32E, CECR2, ARID1A, RB1, SFMBT1, ATRX, PHF19, PHF1, SMARCE1, MTF2, SMARCC1, SMARCA5, TDG, DNMT1, SMARCA4	9.3941e-07
GOTERM_BP_DIRECT	GO:0006974~cellular response to DNA damage stimulus	MICA, ZMAT3, TP63, INTS3, PMAIP1, MCM10, SETX, FANCL, AKT1, CASP9, WDR76, H2AFX, TLK1, FANCG, USP16, MYC, CCNK, LYN, FMR1, TP53, TOPBP1, RAD9A, HERC2, TOPORS, RAD52, RBBP6, UBE2B, DDIT3, TANK, RAD51, MAPK1, CCND1, BTG2, FBXO18, NCOA6, NEK4, RAD17, EGLN3, CHEK1, ATF2, NPAS2, FBXW7, NIPBL, BCL2, BCL3, BCL6, AATF, TAF9, WAC, RNF168, DYRK2, APC, TAF1, VAV3, TAOK1, TAOK3, SMC5, SIRT1, BRCA1, ATM, C9OR…	1.00607e-06
GOTERM_BP_DIRECT	GO:0007179~transforming growth factor beta receptor signaling pathway	CCL2, FUT8, USP9X, FKBP1A, ITGB1, SRC, TGFB1, PXN, MAP3K7, FOS, PTK2, FNTA, ZFYVE9, RHOA, USP15, ADAM9, PTPRK, F11R, SMAD9, SMAD7, CREB1, NLK, TGFBR1, KLF10, SMAD6, TGFBR2, SMAD5, SKI, SMAD1, FURIN, ARRB2, ID1, HIPK2, COL1A2, UBC, TGFBR3, SMURF1, PARP1, BAMBI, HPGD, ACVR1	1.21952e-06
GOTERM_BP_DIRECT	GO:0007050~cell cycle arrest	ZAK, TSG101, TGFB1, CUL3, CUL2, CUL5, CDKN2A, MTBP, CAB39, MYC, CUL1, DHCR24, CGRRF1, PRKAB2, TP53, PRKAB1, CDK6, RB1, DDIT3, RPTOR, JMY, PPM1G, EIF4G2, PA2G4, IL12A, GADD45A, SOX2, PPM1A, RRAGD, CALR, TCF7L2, UHMK1, PLAGL1, PKD2, PKD1, HBP1, PRKAA1, THBS1, APC, KAT2B, MSH2, TGFBR1, ATM, CDKN1C, NOTCH2, CDKN1A, CDKN1B, TSC1, IRF1, GAS2L1, RHEB, MTOR, APBB2, TP53INP1	1.50451e-06
GOTERM_BP_DIRECT	GO:0015031~protein transport	RAB9A, CHMP4C, PLEKHM1, VPS54, CHMP6, RP2, PTPN23, SELENBP1, VPS33B, HOOK3, GPR89B, DAB2, TBC1D17, GBF1, RAB23, VPS4B, GPR89A, RAB21, SCAMP5, SCAMP1, SCAMP2, MYH9, ARRB2, LYST, RAB14, COL1A1, ERC1, RAB7A, AHCTF1, ARF6, PPT1, ARF5, TTC8, LMAN2, ARFGEF2, ARFGEF1, CHMP2B, TRAM2, MIA3, BTF3, DOPEY1, SEC61A2, GABARAPL2, ABCB9, RABIF, LIN7B, LIN7C, CD63, DENND1B, EPS15, TMEM115, ARF1, RABEP1, ARF4, RAP…	3.03572e-06
GOTERM_BP_DIRECT	GO:1901796~regulation of signal transduction by p53 class mediator	ING5, CDK5R1, MAPKAPK5, TAF9B, TP63, TBP, CHEK1, AURKA, PHF20, AURKB, CSNK2A2, AKT1, RPA2, PRMT5, POU4F2, TAF9, PRKAA1, DYRK2, CHD4, TAF2, TAF1, SSRP1, TP53BP2, TAF5, TAF4B, PRKAB2, TP53, PRKAB1, RAD9A, TOPBP1, MAPK11, TRIM24, RBBP7, PPP1R13L, ATM, CDK2, BRCA1, JMY, RFC3, TAF12, EP300, HIPK1, MAPK14, HIPK2, UBC, MDM2, RAD17, TP53INP1	9.87802e-06
GOTERM_BP_DIRECT	GO:0006915~apoptotic process	DLC1, MEF2C, SNCA, PMAIP1, CSNK2A2, MAP3K7, DAB2, GHITM, RAD21, CDKN2A, CDCA7, ATG5, TIAM1, MAP3K9, TIA1, IL1B, ITCH, FAS, RNF34, CUL1, MAGI3, DFFB, PIM3, STK4, BCL2L12, AHR, DDIT3, BCL2L11, SLTM, MAPK1, EP300, TIAL1, SIX1, TNFAIP8, TNFAIP3, NEK6, TNFAIP1, ARL6IP1, FGFR2, ZFAND6, LITAF, STK17B, RFFL, PLAGL1, PEA15, CSE1L, BMF, TRAF3, CARD8, BECN1, TGFBR1, MAP2K4, TGFBR2, KLF11, RYBP, TAX1BP1, BRC…	2.21041e-05
GOTERM_BP_DIRECT	GO:0006351~transcription, DNA-templated	MEF2C, FHIT, SLC2A4RG, REST, ZNF638, RORA, MXI1, CITED4, ZNF254, HOXD10, MAP3K7, EPC1, EPC2, CDCA7, MED28, MAP3K9, PHTF2, PATZ1, ZNF395, DHX36, ZNF644, RXRB, ZNF506, RCOR1, MECP2, ZNF790, ZHX2, ZNF503, ZNF792, HNF4G, MAPK1, ZNF236, HNF4A, ASCC2, ASCC3, TGIF1, ZZZ3, TGIF2, ST18, CRTC3, ZNF614, ZNF133, ERBB2, DIDO1, ZNF618, ZNF513, ZNF226, ATN1, HEXIM1, ZNF124, YEATS4, ESRRA, KLF12, ZNF121, KLF10, …	2.24345e-05
GOTERM_BP_DIRECT	GO:0001666~response to hypoxia	PPARA, ATP1B1, LDHA, PGF, BNIP3, PDLIM1, MMP2, CXCL12, TGFB1, HMOX1, CAT, KCNMA1, EGR1, CYP1A1, CRYAB, FUNDC1, MECP2, DDIT4, EP300, HIF1A, ADM, CA9, VEGFA, RYR2, ADAM17, PAM, CAV1, CCL2, EGLN3, EGLN2, SRF, ARNT, PTK2B, PRKAA1, THBS1, DNMT3B, MUC1, PLAT, NOX4, BMP2, EPAS1, BECN1, CREB1, TGFBR2, CREBBP, NR4A2, RAF1, USF1, ITPR1, ATM, SOD3, HSP90B1, SCFD1, CDKN1B, UCP2, ETS1, TGFBR3, APAF1, PLAU	2.75784e-05
GOTERM_BP_DIRECT	GO:0051301~cell division	CCNT2, CLTA, CDC14A, TSG101, AURKA, SENP5, CD2AP, LATS2, ZNF207, CCNE2, CDC42, CCNE1, KIF2C, RAD21, CDCA7, EVI5, SEH1L, SPG20, CABLES2, ACTR8, USP16, CDCA5, CCNA2, CDCA4, STAG2, TUBA1C, CDC7, CDK1, CCNK, POGZ, RAN, CCNF, DYNLT3, PKN2, DYNLT1, CDK6, PAPD5, UBE2I, RB1, CDK4, PRKCE, PPP1CC, HMGA2, PPP1CB, MARK4, CDK2, WEE1, NCAPD3, TACC1, PPP1CA, CCND1, RCC2, CCND2, ZWINT, NEK9, CDCA7L, PELO, MAPRE1…	3.34314e-05
GOTERM_BP_DIRECT	GO:0006977~DNA damage response, signal transduction by p53 class mediator resulting in cell cycle arrest	E2F1, CNOT8, PPP2R5C, CNOT2, SOX4, AURKA, CNOT4, PLAGL1, NPM1, TFDP2, CASP2, MUC1, CDK1, RBL2, TP53, ARID3A, CDC25C, ATM, CDK2, TNKS1BP1, CDKN1A, CDKN1B, EP300, BTG2, BAX, UBC, PCNA, MDM2, CARM1, GADD45A	3.69171e-05
GOTERM_BP_DIRECT	GO:0034644~cellular response to UV	TAF1, PTPRK, PTGS2, FMR1, CREBBP, TP53, TP63, AURKB, CDC25A, KDM1A, BAK1, FBXW7, EP300, N4BP1, CASP9, EIF2S1, BAX, POLD1, USP47, PCNA, ZBTB1, MYC, PIK3R1, TP53INP1	7.96666e-05
GOTERM_BP_DIRECT	GO:0035556~intracellular signal transduction	ADCY3, NRBP1, STK38, ZAK, PLEKHM1, PRKCSH, RGL2, PRKAR2B, MAP3K4, CTGF, RAPGEF5, TLK1, CAB39, RAPGEF3, DEPDC1B, RAPGEF2, MAGI3, SOCS2, WNK1, SOCS6, DEPDC1, STK4, MARK1, MAP4K3, MAP4K4, MAP4K5, LAT2, TNS1, CAMK4, ASB1, SDCBP, ASB3, KALRN, RALGPS1, GNAI2, STK17B, AKAP13, AKAP11, ARFGEF2, SRC, DDX3X, RAC1, DVL2, ABR, TGFBR1, BMX, OXSR1, TRAF3IP2, TULP4, PRKAR1A, TGFBR3, LATS2, MCF2L, AKT1, HMOX1, AN…	8.19047e-05
GOTERM_BP_DIRECT	GO:0018107~peptidyl-threonine phosphorylation	TAF1, CDK1, CDK5R1, NLK, TGFBR1, TGFBR2, WNK1, CHEK1, OXSR1, PRKCD, AKT1, ACVR1B, MAPK1, HIPK3, BCL2, DYRK1A, HIPK2, MAP3K10, PRKACA, MTOR, MAP3K12, ACVR1	8.6065e-05
GOTERM_BP_DIRECT	GO:0008283~cell proliferation	MORF4L1, TUSC2, ZAK, AURKB, MCM10, BAK1, KDM1A, DAB2, CUL5, GAB1, TGFBI, INSIG1, RAPGEF3, CUL1, EGFR, IRS2, CYP1A1, VTI1B, TACC1, DDIT4, TACC2, HHEX, UHRF1, PA2G4, UHRF2, ASCC3, CD34, SIX1, PELO, CDK5R1, GNAI2, ERBB2, HDGF, UBE2V2, BCL2L1, CD74, SRC, SLC29A2, CSE1L, RAC1, NUDC, KLF10, FSCN1, MET, RPL23A, SKI, FURIN, CDC27, EPS15, PLK1, PCNA, H3F3B, RAP1B, COPS2, PPARD, CDC14A, E2F8, NR6A1, GLI2, …	9.21103e-05
GOTERM_BP_DIRECT	GO:0007049~cell cycle	CCNT2, TUSC2, E2F2, E2F3, JAG2, TP63, AURKA, AURKB, WTAP, SENP5, EVI5, PAK4, CABLES2, TLK1, USP16, RBL2, TP53, PKN2, PIM3, PRKCE, PRKCD, AHR, TACC1, GAK, MAPK1, CCND1, PPP1CA, UHRF1, UHRF2, MAPK6, CCND2, MAPK4, CDK2AP1, SIAH1, PELO, ARL8B, RAD17, BLCAP, ZMYND11, CKS1B, GNAI3, APEX2, RABGAP1, GNAI2, GNAI1, ARF6, SRC, CYLD, RB1CC1, ING1, CREBL2, PRPF40A, INSM1, TXNIP, PARD6B, TAF1, ERH, CCPG1, IKZF…	0.00011489
GOTERM_BP_DIRECT	GO:0007165~signal transduction	ADCY3, DLC1, VAPA, PGF, PPP2R5C, CD2AP, CD48, WWP1, INTS6, CHRNA5, STAM, FAS, RAPGEF3, RARB, NSMAF, RAPGEF1, GNG5, PTPRK, GTPBP1, MAGI3, MAGI2, ROCK1, RAN, PIK3CD, LRRC1, DEPDC1, TANK, PLAUR, MAPK1, NPC1, GAPVD1, KRT17, MAPK6, CAMK4, ATP2C1, CD34, NEK6, CHKA, GNAI2, ERBB3, ERBB2, OCRL, CD74, PXN, ALCAM, CD69, ABR, CAMLG, NTF3, TP53BP2, MAP2K3, TGFBR1, MAP2K4, SMAD5, CREBBP, NDFIP2, SMAD1, ATM, ZN…	0.000129341
GOTERM_BP_DIRECT	GO:0048010~vascular endothelial growth factor receptor signaling pathway	NRP2, CCL2, NRP1, PGF, BMPR2, ABI1, SRC, PXN, CDC42, PTK2, PAK2, PTK2B, ITGAV, RAC1, RHOA, PIK3CA, PIK3R1, PIK3R2, HSP90AA1, FLT1, VAV3, ROCK1, ROCK2, AXL, MAPK11, NCKAP1, PRKD1, NCK2, MAPK14, VEGFA, FOXC1, CRK	0.000133655
GOTERM_BP_DIRECT	GO:0000082~G1/S transition of mitotic cell cycle	BCAT1, PPP6C, CRLF3, MCM10, TRIM71, ITGB1, LATS2, CCNE2, CUL3, CCNE1, RPA2, CUL2, ACVR1B, EIF4EBP1, CUL5, CDKN2A, FBXO5, PPP3CA, CDCA5, CUL1, CDC7, CDK1, CCNH, CDK6, RB1, CDK4, MARK4, MCM4, CDK2, CDC25A, CCND1, CDKN1A, DHFR, CDKN1B, RRM2, PCNA, ID4, DHFRP1, PHF8, ACVR1	0.000148342
GOTERM_BP_DIRECT	GO:0006357~regulation of transcription from RNA polymerase II promoter	THRA, STAT5B, CNOT2, FOXO3, TCEAL2, CITED4, CBFB, KDM1A, EPC2, ATP2B4, RAD21, TRAK2, SMARCD2, SMARCD1, TRAK1, CTDSP1, ZNF395, PITX2, SATB2, RBL2, ARID1A, HNF4G, TAF6L, AHR, BTBD8, SLTM, SMARCE1, MTF1, HNF4A, TIAL1, VEGFA, SMARCA5, SMARCA2, SMARCA4, PAM, HMGB1, CAMTA2, HMGB2, TSHZ1, LITAF, ATF2, PLAGL1, HNRNPK, TFDP2, VEZF1, ZMYM2, KLF9, KLF12, DDX5, UBP1, USF1, FOXP1, BRCA1, SAFB2, ATF6, NRF1, DM…	0.000149266
GOTERM_BP_DIRECT	GO:0008284~positive regulation of cell proliferation	CDX2, CNOT8, PDGFA, IL6ST, PGF, OSMR, IL15, TGFB1, SSR1, CUL3, CD47, WNT1, TIAM1, CTGF, RARB, PDGFD, EGFR, IRS2, RARG, CAPNS1, RELA, EFNB2, MECP2, MARK4, IRS1, PTHLH, HES1, MAPK1, TIAL1, VEGFA, SDCBP, CDCA7L, HAS2, FGFR2, DERL2, FGFR3, GNAI2, SOX4, CNTFR, BCL2L1, CALR, SOX9, ITGB1, LIF, PTK2, KRAS, BLOC1S2, ITGAV, NPM1, PGGT1B, DNAJA2, KLF5, TAF1, NTF3, CCPG1, TGFBR1, TGFBR2, NTRK3, NOTCH1, CDKN1…	0.000165363
GOTERM_BP_DIRECT	GO:0006367~transcription initiation from RNA polymerase II promoter	E2F2, PPARA, E2F3, PPARD, NRBP1, THRA, THRB, PPARG, NR6A1, TBP, RORA, GTF2E2, GTF2A1, CTGF, NR2F6, RARB, AR, RARG, CCNH, RXRB, TAF4B, MED12, CCNC, HNF4G, GTF2B, PPARGC1A, MED4, TAF12, HNF4A, NCOA6, POLR2H, TAF9B, NR3C2, NR3C1, VDR, TAF9, TCF4, TAF2, TAF1, ESRRA, NRBF2, KAT2B, TAF5, CREBBP, NR4A2, TEAD1, NR4A3, NOTCH2, NOTCH1, NR1I2, NOTCH4, RBPJ	0.00024164
GOTERM_BP_DIRECT	GO:0071456~cellular response to hypoxia	E2F1, PPARD, PTGS2, HP1BP3, BNIP3, PMAIP1, FOXO3, RORA, PTEN, SRC, AKT1, SLC29A1, EIF4EBP1, SLC2A4, GATA6, BCL2, HMOX1, PRKAA1, CCNA2, ICAM1, ACAA2, DNMT3A, EPAS1, TP53, NPEPPS, PRKCE, SIRT1, PPARGC1A, HIF1A, BBC3, HIPK2, BNIP3L, VEGFA, MDM2, STC1, MTOR, NFE2L2, SLC9A1	0.000249815
GOTERM_BP_DIRECT	GO:0061418~regulation of transcription from RNA polymerase II promoter in response to hypoxia	BACH1, EGR1, EPAS1, VHL, CREBBP, EGLN3, EGLN2, RBX1, ARNT, CUL2, EP300, HIF1A, UBE2D2, CA9, HIF1AN, VEGFA, UBC, UBE2D1	0.000259689
GOTERM_BP_DIRECT	GO:0000165~MAPK cascade	MEF2C, PDGFA, ITPKB, TGFB1, SETX, CUL3, MAP3K5, MAP3K4, PAK3, PSMD3, IL1B, POU4F2, PSMD5, RAPGEF2, FGF2, PSMD7, MYC, FRS2, CSF2RA, PSMD8, EGFR, IRS2, GRIN2A, MARK3, IRS1, BRAP, NCAM1, PSMA1, MAPK1, EREG, MAPK6, MAPK4, UBC, PEBP1, MAP3K14, FGFR2, CAV1, CCL2, FGFR3, ERBB3, ERBB2, MAPKAPK5, KITLG, AKAP9, RBX1, PSMB5, RASAL2, PEA15, PTK2, KRAS, MAP3K3, PTK2B, SOS1, MAP3K1, RASGRP1, NEFL, RASA1, IL3, …	0.000279756
GOTERM_BP_DIRECT	GO:0071260~cellular response to mechanical stimulus	GCLC, SLC38A2, PTGS2, GJA1, BNIP3, TLR4, CHEK1, SOX9, TGFB1, AKT1, BAK1, MAP3K2, MAP3K1, MTPN, CASP8, RAC1, IL1B, CNN2, FAS, CASP2, EGFR, PTGER4, MAP2K4, ATP1A2, TNFRSF10B, IRF1, HABP4, COL1A1, MAP3K14, GADD45A, SLC9A1	0.000359499
GOTERM_BP_DIRECT	GO:0018105~peptidyl-serine phosphorylation	CDK5R1, STK38, MAPKAPK5, PRKDC, UHMK1, LATS2, SRC, AKT1, VRK3, PAK2, MORC3, BCL2, PKD1, PRKACA, CAB39, AKT3, AKT2, PRKCA, CDC7, CDK1, TAF1, CSNK1G1, SGK3, TGFBR1, TGFBR2, PKN2, PRKCE, PRKCD, STK4, ATM, CDK2, PRKD1, MAPK1, CAMK4, RPS6KA2, PLK1, HIPK3, MAPK14, DYRK1A, HIPK2, MAP3K10, CSNK1G3, MTOR, MAP3K12, NEK6	0.000374224
GOTERM_BP_DIRECT	GO:0030522~intracellular receptor signaling pathway	DCBLD2, PPARA, AR, PPARD, ESRRA, THRA, THRB, NR4A2, RORA, HNF4G, NR4A3, STAT3, AHR, ARNT, NOTCH2, NCOA1, NR1I2, NCOA2, HNF4A, NCOA3, NR2F6	0.000529275
GOTERM_BP_DIRECT	GO:0051726~regulation of cell cycle	E2F2, E2F5, COPS5, FIGNL1, CCNG1, MYBL2, CCNG2, PTEN, ITGB1, SRC, CCNE2, CCNE1, BAK1, TARDBP, PER2, CABLES2, USP16, PLCB1, FGF2, HSPA8, CTBP1, ADARB1, RBL2, PHACTR4, CCNF, RB1, ARNTL, CDC25C, STAT3, ATM, WEE1, CDC25A, SON, EP300, TRIM36, UHRF2, TSC1, PLK1, HIPK2, IRF1, GAS2L1, ID3, GRK5, GADD45A	0.000825415
GOTERM_BP_DIRECT	GO:0033138~positive regulation of peptidyl-serine phosphorylation	CAV1, HAX1, SNCA, AKAP9, TGFB1, AKT1, LIF, SPRY2, CDC42, PFN2, ATP2B4, CD44, BCL2, PIK3CA, RAPGEF3, CREBL2, NTF3, SMYD3, RAF1, DOCK7, STK4, RPTOR, CAPRIN2, EIF4G1, NTRK3, PRKD1, ARRB2, VEGFA, ARAF, MAD2L2	0.000949382
GOTERM_BP_DIRECT	GO:0030308~negative regulation of cell growth	RTN4, DCBLD2, PPARD, CRLF3, PPARG, BMPR2, GJA1, PPT1, TGFB1, NOV, ACVR1B, CDKN2A, SERPINE2, NDRG3, DDX3X, PPP2CA, BCL2, SERTAD3, BCL6, SOX17, ING1, SERTAD2, PTPRJ, CRYAB, PSRC1, TP53, ADIPOR2, ADIPOR1, RBBP7, SIRT1, SLIT2, CAPRIN2, CDKN1A, ST7L, CDKN1B, HNF4A, BTG1, CDKN2AIP, GAS2L1, NPPB, APBB2, SMARCA2, SMARCA4	0.00108729
GOTERM_BP_DIRECT	GO:0001701~in utero embryonic development	JAG2, GJA1, PRKCSH, GLI2, YBX1, KDM1A, ACVR1B, RRN3, GATA6, PLOD3, GATA3, ANKRD11, MYC, PITX2, AR, ADAM10, MBNL1, MYH9, RBBP6, RNASEH2B, UBE2B, BCL2L11, RIC8A, SMO, MAN2A1, HHEX, TANC2, VEGFA, FOXC1, ZFPM2, EPN1, ACVR1, FGFR2, ZFAND5, FUT8, KEAP1, BCL2L1, OCRL, TPM1, ITGB1, SRF, CHD7, BTF3, HEG1, PKD1, INPP5B, MUC1, BMP2, CCM2, TBX3, MSH2, TGFBR1, TGFBR2, FOXP1, NOTCH1, RDH10, KLF2, RCN1	0.00173581
GOTERM_BP_DIRECT	GO:0006886~intracellular protein transport	CLTA, SEC24A, AP1B1, XPO6, TIMM17A, TIMM17B, AP1S3, KIF13A, TBC1D15, AP2B1, AP1S2, TBC1D12, EVI5, RHOB, STAM, TLK1, SAR1B, SAR1A, KPNB1, NSF, SEC23A, STX6, KDELR2, STX5, STX2, RAN, HERC2, TOMM22, SNX13, VPS26A, SEC23B, AP1M2, STX7, RABGAP1, TBC1D8, TBC1D9, SNX5, STAM2, SNX2, SNX1, RABGAP1L, CTSA, CD74, STX12, AP3M2, STX17, NPM1, STX16, TMED10, AP3D1, APPBP2, TBC1D1, EHD1, TNPO1, SEC23IP, STX10, A…	0.00347667
GOTERM_BP_DIRECT	GO:0071407~cellular response to organic cyclic compound	HSP90AB1, CYP1B1, CCL2, TIPARP, GLI2, TGFB1, TMF1, AKT1, SLC16A1, PAK2, PAK3, PAK4, CASP8, IL1B, CEBPA, KLF5, BMP2, SMAD9, CYP1A1, SMAD5, MBD2, STAT1, STAT3, CDKN1B, ITGA6, RAP1B	0.0035055
GOTERM_BP_DIRECT	GO:0001525~angiogenesis	NRP2, HTATIP2, NRP1, PTGS2, PGF, PDGFA, PDE3B, RORA, JAG1, MMP2, PTEN, NOV, TSPAN12, HEY1, CTGF, HMOX1, TGFBI, RHOB, PIK3CA, RAPGEF3, SOX17, SLC12A6, PRKCA, SRPK2, EGFL7, NRXN3, MYH9, NCL, PNPLA6, PRKD1, PDCL3, HIF1A, EREG, CLIC4, KRIT1, VEGFA, FGFR2, CAV1, CCL2, CYP1B1, ELK3, EPHB4, MEIS1, PTK2, HAND1, PTK2B, ITGAV, VEZF1, KLF5, FZD8, COL4A2, FLT1, VAV3, EPAS1, COL15A1, SIRT1, UBP1, ANXA2, PKNOX…	0.00392955
GOTERM_BP_DIRECT	GO:0006338~chromatin remodeling	MORF4L1, TP63, DEK, SOX9, DAXX, TOP1, CHD7, SMARCD2, GATA3, SMARCD1, CHD1, ACTL6A, SUPT4H1, ACTR8, MYB, BAZ2A, MYC, SATB1, SATB2, KAT2B, FOXA1, ARID1A, RB1, TAF6L, ATRX, BAZ1A, SMARCE1, SMARCC1, SMARCA5, SMARCA2, ZBTB1, RERE, SMARCA4	0.00428637
GOTERM_BP_DIRECT	GO:0007173~epidermal growth factor receptor signaling pathway	SOX9, TGFB1, PXN, IQGAP1, SRC, PTK2, KRAS, PTK2B, SOS1, GAB1, PIK3CA, PIK3R1, EGFR, CAMLG, PIGR, SOCS5, PTPN11, EPS15, RPS6KA5, NRAS, NCK2, EREG, ARF4, ADAM17, HBEGF	0.00440112
GOTERM_BP_DIRECT	GO:0030335~positive regulation of cell migration	PDGFA, TGFB1, GLI1, DAB2, TIAM1, SEMA3C, PDGFD, AKT2, PRKCA, EGFR, IRS2, ADAM10, LYN, PIK3CD, MAPK1, SPAG9, TNFAIP6, F3, VEGFA, SEMA4C, SDCBP, ADAM17, HAS2, MAPRE1, COL1A1, ACVR1, FGR, CCR1, CSF1, RDX, CCL26, IGF1R, PTK2, PTK2B, ITGAV, THBS1, PIK3R1, APC, INSM1, BMP2, FLT1, NTF3, TGFBR1, PODXL, SNAI2, RUFY3, NTRK3, NOTCH1, CORO1A, SYNE2, ITGA6, ITGA5, HBEGF, CPNE3, PLAU, F2R	0.00523464
GOTERM_BP_DIRECT	GO:0050821~protein stabilization	HSP90AB1, ATP1B1, WFS1, TAF9B, CLU, SOX4, IFI30, CCT3, CALR, PTEN, CDC37, ZNF207, PFN2, FBXW7, CDKN2A, STX12, ANK2, MORC3, AAK1, TAF9, SOX17, TNIP2, USP33, CDC37L1, PIK3R1, CREBL2, TAF1, HSP90AA1, VHL, SMAD7, CREB1, NLK, CCT6A, PRKCD, PPARGC1A, UBE2B, STK4, SMO, LAMP1, LAMP2, CDKN1A, EP300, TSC1, ZBED3, RASSF2	0.00524888
GOTERM_BP_DIRECT	GO:0045727~positive regulation of translation	ABCF1, PRR16, RBM3, ERBB2, PAIP1, FMR1, SOX4, CDK4, LIN28A, TARBP2, EIF4G2, MAPK1, DDX3X, KRT17, PTK2B, NPM1, RBMS3, BCL3, MTOR, THBS1, FAM129A, SAMD4A, SERP1, CD28	0.00549667
GOTERM_BP_DIRECT	GO:0043524~negative regulation of neuron apoptotic process	HSP90AB1, MEF2C, CCL2, GCLC, NRP1, WFS1, ERBB3, LGMN, SNCA, CRLF1, CNTFR, PPT1, UBE2V2, BCL2L1, GCLM, BDNF, SET, KRAS, PTK2B, BCL2, HMOX1, PIK3CA, NEFL, RASA1, OXR1, NES, NTF3, ROCK1, MSH2, AARS, ADNP, MECP2, AXL, NR4A2, NR4A3, EN2, PPARGC1A, DLX1, CORO1A, BTG2, BAX, SIX1, HIPK2, F2R	0.00554751
GOTERM_BP_DIRECT	GO:0035335~peptidyl-tyrosine dephosphorylation	CDC14A, CDC14B, DUSP10, PTPN23, DUSP11, PTEN, MTMR2, MTMR3, MTMR1, DUSP14, MTMR6, PTPRJ, PTPRK, PTPN9, PTPRD, PTPRF, PTPN3, PTPN2, PTPN4, PTPN13, PTPRU, CDC25C, PTPDC1, PTPN12, CDC25A, PTPN11, CDC25B, DUSP5, DUSP4, EYA4, EYA1, DUSP2, DUSP1, PTP4A2, PTPN1, DUSP8	0.00576822
GOTERM_BP_DIRECT	GO:0032355~response to estradiol	PAM, PTGS2, SLC6A1, EZH2, STAT5B, CALR, PTEN, TGFB1, ALDH1A2, CASP9, CTGF, CASP8, CAT, MYC, DNMT3B, TXNIP, DNMT3A, ESRRA, SOCS2, CRYAB, STRN3, FOXA1, ANXA1, MBD2, STAT3, NCOA1, CCND1, CDKN1B, DUSP1, ETS1, TFPI, PCNA, COL1A1, GSTP1	0.00579511
GOTERM_BP_DIRECT	GO:0070301~cellular response to hydrogen peroxide	CYP1B1, EZH2, BNIP3, SETX, MAP3K5, FXN, RHOB, PRKAA1, PDGFD, CDK1, RELA, ANXA1, AXL, ECT2, SIRT1, PRKCD, PPIF, ETS1, PCNA, MDM2, NFE2L2, TNFAIP3, KLF2, KLF4, PLEKHA1	0.00643414
GOTERM_BP_DIRECT	GO:0035264~multicellular organism growth	FGFR2, TTC8, CDC42, SOS1, ANKRD11, HEG1, RARB, GPD2, PLAG1, TBL1XR1, AR, CCM2, RARG, SLC12A5, PDE4D, RBBP6, PPP1R13L, PTPN11, TNKS2, CDKN1C, ATRX, SMO, TARBP2, HHEX, G6PC, CLIC4, SPTBN2, H3F3B, MTOR, KLF2, PLEKHA1	0.00732842
GOTERM_BP_DIRECT	GO:0006355~regulation of transcription, DNA-templated	MEF2C, FHIT, SLC2A4RG, CDX2, PRR13, PDLIM1, REST, RORA, ZNF638, MXI1, ZNF254, NONO, TAF5L, CDCA7, MED28, MAP3K9, PHTF2, PATZ1, ZNF395, RARB, NUP35, TBPL1, PITX2, ZNF644, RREB1, RXRB, ZNF506, ZNF790, ZNF503, ZNF792, PPARGC1A, PPARGC1B, HES1, ZNF236, BAZ1A, ASCC2, PIAS3, ASCC3, TGIF1, ZZZ3, PRDM2, CDCA7L, TGIF2, ST18, ZNHIT3, ZNF614, ZNF133, GPBP1L1, AHCTF1, MYBL1, CALR, ZNF618, ZNF513, MOV10, AHRR…	0.00807773
GOTERM_BP_DIRECT	GO:0075733~intracellular transport of virus	RAN, TSG101, VPS37A, VPS37B, VPS37C, NUP188, NUPL2, NMT2, POM121, SEH1L, NUP210, NUP205, NUP50, UBC, NUP54, RANBP2, KPNA4, NUP35, VPS28, KPNA3, KPNA2, KPNB1, KPNA1	0.0101614
GOTERM_BP_DIRECT	GO:0007219~Notch signaling pathway	APH1B, JAG2, TP63, JAG1, SOX9, TGFB1, APP, HEY1, FAT4, HEY2, ITCH, MYC, CEBPA, BMP2, KAT2B, ADAM10, GMDS, FOXA1, CREBBP, TGFBR2, CDK6, SPEN, SNAI2, HES1, NCSTN, NOTCH2, HHEX, NOTCH1, CDKN1B, EP300, NOTCH4, UBC, ADAM17, FOXC1, RBPJ, PERP, POFUT1, EPN1, IFT74	0.0141124
GOTERM_BP_DIRECT	GO:0016477~cell migration	WWC1, PIP5K1A, PTEN, TGFB1, SDC2, CUL3, TIAM1, CTGF, PAK4, RHOA, DEPDC1B, ADAM9, PTPRK, CDK1, PTPRF, PALLD, TYK2, HES1, NCK2, NDEL1, BTG1, IL12A, FOXC1, LAMC1, USP24, MYO18A, TNFAIP1, FGR, FUT8, PTK7, ABI2, CDH2, ITGB1, ITGAV, THBS1, USP33, PRPF40A, APC, ERG, FLT1, PODXL, FSCN1, CD63, EPHA2, COL5A1, GOLPH3, ARF4, JAK1, DGKZ, TGFBR3, BAMBI, SLC9A1	0.0153043
GOTERM_BP_DIRECT	GO:0007264~small GTPase mediated signal transduction	RAB9A, RAB5B, RGL1, RGL2, CDC42, MFHAS1, HMOX1, ARL15, ARHGAP1, RHOA, RAB23, RAPGEF5, RAB6B, RHOC, RAPGEF4, RAPGEF3, RAB6A, DOCK10, RAPGEF2, RAPGEF1, RHOG, RAB21, ARL1, RAP2A, RAP2C, RAN, RND3, KRIT1, RAB14, ARL8B, ARL4C, LRRK1, NKIRAS2, RAB3A, RAB7A, RALGPS1, ARF6, ARF5, KRAS, SOS1, RAC1, SOS2, RAB11A, RAB2A, GDI1, GDI2, ABR, RAB8B, VAV3, RABIF, DOCK9, DOCK7, DOCK5, TRIM23, DOCK3, DOCK4, RASL11B…	0.0163113
GOTERM_BP_DIRECT	GO:0030336~negative regulation of cell migration	DLC1, CYP1B1, ABHD6, DAG1, ABHD2, TPM1, SRF, PTEN, KANK1, VCL, MIA3, NISCH, ROBO1, BCL2, RHOB, CNN2, RECK, RAP2B, PTPRJ, RAP2A, PTPRK, RAP2C, ADARB1, MAGI2, NF2, OSBPL8, SMAD7, STK24, PTPRU, FAM60A, SLIT2, CLIC4, STC1, TP53INP1	0.0168714
GOTERM_BP_DIRECT	GO:0060070~canonical Wnt signaling pathway	PTK7, SOX4, TCF7L2, PTEN, TCF7L1, GLI1, WNT1, CDC42, SOX17, MYC, BCL9, APC, DVL2, FZD8, TBL1XR1, RARG, RYK, MED12, NR4A2, FZD3, PTPRU, SNAI2, FZD4, UBE2B, FZD7, SMO, CCND1, LRP6, RYR2, KLF4, LRP5	0.0173739
GOTERM_BP_DIRECT	GO:0042493~response to drug	LDHA, PTGS2, PGF, SNCA, PPARG, UQCRFS1, PNP, PTEN, CBX7, TGFB1, TOP1, BAK1, FOS, TNFRSF11B, GATA6, GATA3, SEMA3C, GNPAT, CAT, RPN2, HADH, MYC, CHUK, ICAM1, CDK1, HSP90AA1, CYP1A1, LYN, RELA, GRIN2A, FOSB, CDK4, PPARGC1A, UBE2B, RAD51, SS18, CCND1, NPC1, CA9, ADAM17, TGIF1, MDM2, COL1A1, PAM, HMGB2, HMGCS1, CDH1, ABCA1, CALR, TIMP2, GCLM, SRC, ACSL1, PTK2B, BCL2, THBS1, DNMT3B, TXNIP, DNMT3A, VAV3…	0.0180983
GOTERM_BP_DIRECT	GO:2000811~negative regulation of anoikis	CAV1, PTK2, NOTCH1, MCL1, ITGA5, BCL2, PIK3CA, TLE1, BCL2L1, SNAI2, ITGB1, SRC	0.0194198
GOTERM_BP_DIRECT	GO:0048008~platelet-derived growth factor receptor signaling pathway	PTPRJ, PLAT, TXNIP, SGPL1, ZFAND5, NRP1, PDGFA, TIPARP, PTEN, IQGAP1, SRC, PTPN11, GAB1, PDGFD, RAPGEF1, PLEKHA1	0.0222146
GOTERM_BP_DIRECT	GO:0030307~positive regulation of cell growth	NCBP1, DERL2, ERBB2, TAF9B, AKT1, CDC42, FXN, DDX3X, PTK2B, BCL2, MTPN, TAF9, ACSL4, EGFR, ADAM10, TGFBR1, EXOSC2, RPTOR, EIF4G1, EIF4G2, RPS6KA3, KRT17, RPS6KA1, CDKN2AIP, USP47, SDCBP, ADAM17, HBEGF, H3F3B, SLC9A1, IL2	0.0228532
GOTERM_BP_DIRECT	GO:0000186~activation of MAPKK activity	EGFR, ZAK, GNAI2, TGFBR1, RAF1, MAP3K7, MAP3K5, MAP3K4, CRKL, MAP3K3, MAP3K2, MAP3K1, RAP1A, MAP3K14, FGF2, RAPGEF1, CRK, FRS2, MAP3K12, ADAM9, F2R	0.0234854
GOTERM_BP_DIRECT	GO:0002053~positive regulation of mesenchymal cell proliferation	FGFR2, IRS2, PDGFA, TGFBR2, TP63, SOX9, STAT1, FOXP1, FOXP2, MYCN, SMO, FBXW4, VEGFA, MYC, LRP5	0.023886
GOTERM_BP_DIRECT	GO:0050900~leukocyte migration	ATP1B1, CAV1, MMP9, CXADR, ITGB1, CD74, SRC, SLC7A6, CD48, CD47, SLC16A1, KRAS, GP6, CD44, SOS1, ITGAV, PDE4B, PIK3CA, MSN, YES1, PIK3R1, PIK3R2, B4GALT1, ICAM1, F11R, LYN, ROCK1, PODXL, ITGA3, ITGA4, MYH9, SIRPA, SLC7A11, PTPN11, NRAS, ITGA6, ITGA5, CD34, COL1A2, COL1A1	0.026006
GOTERM_BP_DIRECT	GO:0018108~peptidyl-tyrosine phosphorylation	FGFR2, FGFR3, FGR, ERBB3, ERBB2, STAT5B, DSTYK, ABI2, ABI1, EPHB4, SRC, CDC37, PTK2, CLK3, CLK2, PTK2B, DYRK2, FGF2, CSF2RA, EGFR, IL3, ZMYM2, HSP90AA1, FLT1, LYN, RYK, MAP2K3, MAP2K4, MET, AXL, ERLIN2, TRIM24, PRKCD, EPHA2, WEE1, NTRK3, EPHA5, EPHA4, EPHA7, EREG, DYRK1B, DYRK1A, TESK1, NPTN, TESK2, HBEGF, MELK	0.0281716
GOTERM_BP_DIRECT	GO:0043161~proteasome-mediated ubiquitin-dependent protein catabolic process	PPP2R5C, ZNRF1, CD2AP, CUL3, RMND5A, BTBD1, WWP1, PCBP2, BTBD3, RNF38, RBCK1, PSMD3, PSMD5, RNF34, PSMD7, PSMD8, KLHL20, CUL1, RNF145, TBL1XR1, CDK1, TP53, MTA1, ARNTL, TOPORS, UBE2B, DDIT3, PSMA1, ARRB2, UBC, UBE2W, SIAH1, NFE2L2, CLOCK, TNFAIP1, RAD23B, ABTB1, RFFL, EDEM3, RBX1, PSMB5, PPP2CB, NEDD4L, UBE2D1, FBXW11, APC, PCNP, SIRT1, CDC27, RNF6, PSMC6, ATXN3, PSMD14, RNF4, VCP, PSMC4, SMURF1,…	0.028488
GOTERM_BP_DIRECT	GO:0043525~positive regulation of neuron apoptotic process	SRPK2, CDK5R1, MAP2K4, TP53, FASLG, FOXO3, PMAIP1, BCL2L11, DDIT3, ATM, ATF2, CDC42, EPHA7, CASP9, PAK3, BBC3, BAX, PCSK9, TFAP2A, CASP2	0.0291746
GOTERM_BP_DIRECT	GO:0051146~striated muscle cell differentiation	AKT1, SPAG9, KRAS, BNIP2, MAPK14, MTPN, RB1, CDH2, CHUK	0.0316484
GOTERM_BP_DIRECT	GO:0042981~regulation of apoptotic process	RTN4, DEDD, MITF, TP63, PMAIP1, TGFB1, CASP6, DIP2A, TNFRSF11B, CASP9, SLK, CASP8, ANP32A, FAS, DLG5, FRS2, CASP2, EGR1, SGK3, ANP32E, TP53, DAPK1, NME4, TNFRSF10B, TNFRSF21, HAX1, MCL1, BCL2L2, BCL2L1, CALR, SOX9, RABGGTB, PEA15, BCL3, BCL6, RBM25, TRAF3, CARD8, NTF3, TP53BP2, CREBBP, RAF1, TRIM24, STAT1, BRCA1, ATM, CIDEC, RASSF5, VCP, DUSP1, BBC3, ETS1, BAX, BNIP3L, GDF11, APAF1, PERP, IGFBP3,…	0.0318566
GOTERM_BP_DIRECT	GO:0046777~protein autophosphorylation	AURKA, AURKB, AKT1, ACVR1B, SLK, PAK2, CLK3, CLK2, AAK1, MAP3K9, PRKACA, EGFR, LYN, STK24, WNK1, MINK1, PIM3, STK4, DAPK1, PRKD1, CAMK4, EIF2S1, MAP3K10, MAP3K12, MELK, NEK6, FGFR2, FGFR3, FGR, MAPKAPK5, ERBB2, STK17B, EPHB4, UHMK1, SRC, IGF1R, PTK2, MAP3K3, PTK2B, TAF1, FLT1, NLK, TAOK3, BMX, TRIM24, ATM, NTRK3, EPHA4, DYRK1A, MTOR, GRK5	0.0339423
GOTERM_BP_DIRECT	GO:0008630~intrinsic apoptotic signaling pathway in response to DNA damage	E2F1, MSH6, MCL1, PRKDC, BCL2L2, BCL2L1, TOPORS, SIRT1, BCL2L11, EPHA2, ATM, BRCA1, BAK1, MOAP1, CASP9, HTRA2, BCL2, BAX, HMOX1, CASP2, PIK3R1	0.0346537
GOTERM_BP_DIRECT	GO:0097193~intrinsic apoptotic signaling pathway	SIVA1, MSH6, SGPP1, CLU, TP53, PMAIP1, CUL3, CUL2, CUL5, CDKN1A, DDX3X, BBC3, BAX, HIPK2, APAF1, CUL1	0.037746
GOTERM_BP_DIRECT	GO:0007281~germ cell development	MSH2, DZIP1, SMAD5, BCL2L1, LIN28A, WDR81, AKT1, BAX, RNF2, TIAL1, DAZL, PAFAH1B1, PRDM1, MTOR, DND1, ACVR1	0.037746
GOTERM_BP_DIRECT	GO:0023014~signal transduction by protein phosphorylation	LYN, STK24, TAOK1, TGFBR1, TGFBR2, BMPR2, OXSR1, STK4, ACVR1C, ACVR1B, MAP4K4, ACVR2B, PAK2, SLK, PAK4, CAB39, NEK4, BMPR1B, KCNH2, ACVR1	0.0435426
GOTERM_BP_DIRECT	GO:0043434~response to peptide hormone	GNAI2, GNAI1, ANXA1, DAG1, GJA1, TRIM24, STAT1, IRS1, CXCL12, HHEX, CDKN1B, ATP2A2, BTG2, EREG, BTG1, CTGF, LRP6, COL1A1, NEFL, LRP5	0.0435426
GOTERM_BP_DIRECT	GO:0042475~odontogenesis of dentin-containing tooth	BMP2, NF2, JAG2, TP63, GLI2, BCL2L11, SMO, DLX2, ACVR2B, DLX1, HAND1, ADM, BCL11B, BAX, SOSTDC1, ANKRD11, LRP6, FOXC1, CA2, LHX8, NFIC, EDA, PITX2	0.0436021
GOTERM_BP_DIRECT	GO:0045737~positive regulation of cyclin-dependent protein serine/threonine kinase activity	CCNT2, CKS1B, CCNK, CCNH, PSRC1, CCNC, FAM58A, SRC, CCNL2, CCND1, CDKN1B, CCND2, CKS2, MAPRE3	0.045255
GOTERM_CC_DIRECT	GO:0005654~nucleoplasm	TGOLN2, MEF2C, SLC2A4RG, KIAA0556, PPP2R5C, SYNCRIP, RORA, ZNF638, INTS3, REST, WTAP, ACBD5, CUL3, CUL2, EPC1, CDCA7, CLK3, CLK2, INTS6, GIT2, LSM4, DHX33, RPL11, PATZ1, CCNA2, CDCA5, CUL1, STAG2, IBTK, CGRRF1, RXRB, CRYAB, RREB1, RCOR1, TAF4B, PTBP1, MED12, ZHX2, HNF4G, PTPDC1, RPTOR, NCAPD3, BTBD8, MAPK1, PPP1CA, ASCC2, HNF4A, MAPK6, ASCC3, MAPK4, MAPK9, RPS13, TGIF1, TGIF2, MYO18A, CRTC3, RAD2…	7.45677e-61
GOTERM_CC_DIRECT	GO:0005829~cytosol	MEF2C, LDHB, LDHA, VPS54, PPP2R5C, PGAM1, REST, MYLIP, MAP3K7, CUL3, CUL2, APP, MAP3K5, CUL5, SERPINE2, AQP11, BTBD3, VPS4B, PIK3CA, DHX36, CAB39, CUL1, STAG2, MYH2, PIK3CD, MECP2, MYH9, MARK3, MARK4, BRAP, MAPK1, PPP1CA, MAPK6, RCC2, ZWINT, MAPK4, MAPK9, AHCTF1, BCL2L2, BCL2L1, ARFGEF2, ARFGEF1, PEA15, RAC1, DHX9, KIF3B, TAOK1, PAIP1, EPM2A, ARF1, RGS3, ARF4, SMURF1, C19ORF12, BACH1, TP63, NBEA,…	7.74375e-49
GOTERM_CC_DIRECT	GO:0005737~cytoplasm	MEF2C, LDHB, LDHA, PGAM1, ITSN2, MAP3K7, APP, MAP3K4, VPS4B, DHX33, DHX36, ZNF395, TBPL1, KIF5B, RREB1, TAF4B, LRRC1, UBE2J1, MYH9, MARK4, PTPDC1, BRAP, MARK1, BTBD8, MAPK1, PPP1CA, MAPK6, ASCC3, SSTR1, ZWINT, MAPK4, ARL8B, CRTC3, RAD23B, RALGPS1, DUSP10, GSTCD, BCL2L1, ARF5, ARFGEF1, PFN2, TMEM127, ATN1, SPATS2, RAC1, DHX9, ZC3H15, TAOK1, PAIP1, EPM2A, TAOK3, ATM, LASP1, RGS3, PKP4, BTBD10, DHX4…	1.16382e-45
GOTERM_CC_DIRECT	GO:0005634~nucleus	MEF2C, LDHA, PPP2R5C, SYNCRIP, RORA, REST, WTAP, CUL3, MAP3K7, EPC1, BTBD3, VPS4B, DHX36, ZNF395, PATZ1, PDHA2, STAG2, ZNF506, RREB1, PTBP1, BTBD7, ZNF790, MECP2, MED12, BSN, ZNF792, ZNF503, MYH9, PTPDC1, BTBD8, MAPK1, PPP1CA, ASCC2, RCC2, MAPK6, ASCC3, ZWINT, MAPK4, CRTC3, RAD23B, KIAA1109, ZNF133, DUSP10, AHCTF1, DUSP11, MYBL1, ZNF513, ATN1, NCAPG2, RAC1, ZNF124, DHX57, DHX9, ESRRA, ZNF121, EPM…	3.7916e-38
GOTERM_CC_DIRECT	GO:0016020~membrane	LDHB, LDHA, PGF, RPL15, PGAM1, STRN, SYNCRIP, SELENBP1, RCE1, ACBD5, CUL3, CLK3, MED28, RPL11, FAS, GNG5, STAG2, IBTK, PTPRK, MAGI3, KIF5B, LRRC1, PTBP1, MED12, MYH9, SIRPA, BCL2L12, ERGIC2, NCAPD3, CCDC134, NPC1, DOC2A, RCC2, ASCC3, EIF2S1, RPS13, RYR2, ARL8B, MYO18A, ACAA1, KIAA1109, GNAI3, GNAI2, ERBB2, PPT1, ACP2, ARF6, BCL2L1, ARFGEF2, SLC29A1, CDC42EP2, NCAPG2, RAC1, LFNG, IQSEC1, PRPF40A, …	2.53827e-32
GOTERM_CC_DIRECT	GO:0070062~extracellular exosome	LDHB, FHIT, LDHA, RP2, RPL15, PGAM1, SELENBP1, FSTL1, ITSN2, CUL3, APP, VPS4B, PLS1, DHX36, RPL11, CAB39, FAS, DDAH1, GNG5, ADAM9, PTPRJ, ACAA2, PTPRF, CRYAB, RREB1, PTBP1, MYH9, MARK3, SIRPA, PDCD1LG2, PLAUR, SPAG9, MAPK1, PPP1CA, NPC1, NPC2, EIF2S1, F3, PRKRIP1, RPS13, RYR2, ARL8B, HLA-DRA, GNAI3, GNAI2, GNAI1, AHCTF1, GSTCD, BCL2L2, PPT1, ACP2, ARF6, ARF5, NAGK, SERPINH1, HADHB, ALCAM, PFN2, S…	2.01957e-16
GOTERM_CC_DIRECT	GO:0005913~cell-cell adherens junction	CAST, LDHA, STK38, VAPA, CHMP4B, PDLIM5, CAPZA1, RPL15, PDLIM1, H1FX, CD2AP, IQGAP1, VCL, EGFR, F11R, TWF1, KIF5B, RAN, STK24, LYPLA2, TXNDC9, MYH9, GAPVD1, FNBP1L, SDCBP, ERC1, ALDOA, SNX5, DAG1, SNX2, SNX1, ANLN, TAGLN2, CAPZB, ITGB1, SRC, CHMP2B, HNRNPK, DDX3X, MACF1, IDH1, SSX2IP, NUDC, ZC3H15, SMAD7, CKAP5, MYO1B, FSCN1, DOCK9, RPL23A, ARFIP1, EPHA2, TNKS1BP1, EPS15, ITGA6, LASP1, SPTBN2, SP…	2.10942e-12
GOTERM_CC_DIRECT	GO:0005925~focal adhesion	DLC1, PDLIM7, CASK, PDLIM1, IQGAP1, VCL, DAB2, ATAT1, CD44, GIT2, RAB21, ADAM9, EGFR, TWF1, EFNB2, MYH9, PPP1CC, PPP1CB, PLAUR, ARPC1B, RND3, MAPK1, TNS1, SDCBP, RPS13, TGFB1I1, PNMA1, CAV1, FGFR3, DAG1, PTK7, ARF6, CALR, ITGB1, PXN, ALCAM, PTK2, KRAS, HNRNPK, ITGAV, NPM1, RAC1, STX16, CLASP2, RPL4, LPP, DOCK7, ITGA3, ITGA4, PTPN12, EPHA2, NCKAP1, RPS7, SYNE2, ITGA6, ARF1, ITGA5, LASP1, CD59, CPN…	3.51941e-12
GOTERM_CC_DIRECT	GO:0043231~intracellular membrane-bounded organelle	MEF2C, SLC9A6, ZNF638, MAF1, ACBD5, ATP2B1, NOV, APP, DAB2, ATP2B4, CTGF, CYP7A1, NUP35, PQLC2, SCAMP1, CGRRF1, SCAMP2, CYP1A1, MTA1, VTI1B, ARNTL, GRHL1, IRS1, ERGIC2, RPTOR, ANKRD13B, TRIM33, RAB14, TFAP2A, VAMP3, NEU1, EDA, VPS26A, SMARCA2, NEK6, CROT, ACAA1, FGFR2, PALM, RAB7A, CDK5R1, STK11IP, STX7, CYP1B1, LITAF, STAM2, DIAPH2, IFI30, SNX1, ANLN, CTSA, CHEK1, ELK3, ATP6V1B2, LLGL2, PLAGL1, …	1.02029e-11
GOTERM_CC_DIRECT	GO:0043234~protein complex	MEF2C, OXA1L, CDX2, LTBP1, PTGS2, CEP76, RAB3GAP1, DZIP1, UTRN, IQGAP1, VCL, CD48, GOT2, KDM1A, EIF4EBP1, ATP2B4, CDKN2A, SMARCD2, BTBD1, CAB39, RAPGEF2, MAGI2, STRN3, MYH2, PRKCDBP, MYH9, PPP1CC, STK4, TANK, MAPK1, SMARCE1, MAPK6, MLLT10, RYR2, SMARCA4, CAV1, HMGB2, CLU, SNX2, SNX1, PXK, SOX9, FBXW7, UBE2D2, HIST1H4A, BLOC1S2, RNF168, SSX2IP, UBE2D1, ASF1A, SASH1, PARD6B, CCM2, EPB41, IKZF1, BEC…	9.9698e-11
GOTERM_CC_DIRECT	GO:0030496~midbody	KIF23, CHMP4C, CHMP4B, CHMP4A, UVRAG, VPS37B, AURKA, AURKB, IQGAP1, KIF13A, CDC42, SLC2A1, RHOA, SPG20, RAP2A, CDK1, RAN, PKN2, TXNDC9, TOPORS, PPP1CC, DCTN3, ECT2, TACC1, SCCPDH, RCC2, ZFYVE26, CLIC4, ARL8B, MAPRE3, TRIOBP, GNAI3, GNAI2, GNAI1, KATNB1, CTNND1, KEAP1, RDX, ARF6, CEP55, CYLD, KATNA1, GDI1, KIF3B, ERH, PSRC1, BIRC6, ANXA2, HSP90B1, PLK1, ANXA11, PKP4, DNM2	1.20579e-08
GOTERM_CC_DIRECT	GO:0005794~Golgi apparatus	ADCY3, TGOLN2, SYT1, RAB3GAP1, RP2, VPS54, SNCA, SLC35A1, HOOK3, CUL3, APP, GOLGA8B, CD44, GBF1, CTGF, GOLGA8A, CCNA2, CRYAB, STRN3, MYH2, VTI1B, GLCE, ERGIC2, GCC2, GCC1, MAPK1, NPC1, ATP2C1, ASCC3, BACE1, RAB14, MYO18A, TPST1, CLCN3, GNAI3, MMD, DUSP10, PPT1, ARF6, ARF5, CALR, ARFGEF1, CALU, PLAGL1, MACF1, ZDHHC9, STX16, TMED10, KLF5, ZNF622, LAPTM4A, OSBPL9, CLCC1, NDFIP2, TMEM115, EPHA4, SYNE…	1.20308e-07
GOTERM_CC_DIRECT	GO:0000790~nuclear chromatin	E2F1, PPARD, THRB, EZH2, TP63, TBP, PAWR, CBX7, WBP2, KDM1A, SMARCD2, GATA3, H2AFX, PLCB1, CDCA5, AR, RARG, POGZ, DFFB, RELA, ENC1, TP53, ARID1A, MBD2, UBE2B, RAD51, UHRF1, NCOA1, NCOA3, SMARCE1, SMARCA2, RAD17, SMARCA4, PAM, HMGB2, USP3, TCF7L2, SRF, HNRNPK, ACTL6A, TCF4, ASF1A, CHD4, NFATC1, POLR3G, MUC1, MSH6, TAF1, RAD51AP1, NUCKS1, TAF5, CREB1, CREBBP, ASXL1, SNAI2, STAT1, SIRT1, STAT3, SP1,…	1.02904e-06
GOTERM_CC_DIRECT	GO:0048471~perinuclear region of cytoplasm	NRBP1, VAPA, VPS54, SNCA, TLR4, AURKA, VPS33B, MAF1, CD2AP, PRKAR2B, APP, BDNF, MAP3K4, SLC2A4, ATXN10, CTGF, PRKACB, PUM2, RAPGEF2, EGFR, TWF1, MAGI2, KIF5B, FMR1, CHODL, VTI1B, DCTN3, TNKS2, TRIM37, SPAG9, NPC1, CD34, FBXL5, RAB14, PAM, CDK5R1, CAV1, HMGB2, STX7, CCL2, ERBB2, CLU, AKAP13, ABCA1, ARF5, CALR, ARFGEF2, ARFGEF1, ITGB1, SRC, MEIS2, ATN1, MTPN, STX16, PRKRA, HCN4, STX10, SLC30A7, RAB…	1.51763e-06
GOTERM_CC_DIRECT	GO:0005730~nucleolus	SELENBP1, H1FX, MXI1, CD2AP, NONO, CUL2, DHX33, RPL11, STAG2, OXR1, RREB1, RAN, ZNF506, TAF4B, PTBP1, MED12, ERGIC2, PPP1CA, RCC2, CAMK4, PRKRIP1, ZZZ3, RPS13, CDCA7L, PNMA1, CRIPT, ARFGEF1, SLC29A2, VEZF1, ZNF622, DHX9, ESRRA, ZC3H15, SMAD7, DDX5, HOMER2, FXR1, RPS7, MAP2, BTBD10, DHX40, PARP1, RBPJ, TSG101, ZMAT3, GNL3L, SENP5, DAXX, RPS19BP1, RRN3, SERTAD3, SLC25A3, FANCG, FAM129B, TOP2B, MYC,…	3.00707e-06
GOTERM_CC_DIRECT	GO:0005802~trans-Golgi network	TGOLN2, PAM, VPS54, SORL1, CDH1, NBEA, OCRL, ARFGEF2, ARFGEF1, AP2B1, GBF1, STX16, TGFBI, RAC1, GOLGA1, RAB11A, DOPEY1, CLASP2, RAB6A, TRIP10, GOLGA4, STX10, RAB21, KLHL20, STX6, SYS1, SCAMP1, ARL1, BECN1, CHST2, BIRC6, CBY1, WIPI1, M6PR, FURIN, SOD3, GCC2, PRKD1, ATXN2, NCK2, RAB30, ARF1, ATP2C1, FNBP1L, GOLPH3, BACE1, RAB14, CPD, MYO18A, DNM2	4.63331e-06
GOTERM_CC_DIRECT	GO:0005667~transcription factor complex	E2F2, E2F3, E2F5, LMO2, E2F6, E2F8, NR6A1, TP63, PDLIM1, GATA2, FOS, KDM1A, GATA6, GATA3, SOX17, PITX2, ATF7IP, CTBP1, SATB2, RARG, RBL2, RELA, RCOR1, ARNTL, CDK4, HMGA1, CDK2, AHR, EP300, HIF1A, SIX1, NCOA6, CLOCK, HAX1, SOX2, BEX1, PRKDC, MEIS1, TCF7L1, ARNT, NPAS2, TFDP2, TCF4, TAF1, SMAD9, EPAS1, SMAD7, SMAD6, SMAD5, SKI, SMAD1, NR4A3, USF1, NRF1, PKNOX1, ETS1, TRPS1, RBPJ, PBX3, PARP1, TCF12	5.2472e-05
GOTERM_CC_DIRECT	GO:0000139~Golgi membrane	VAPA, PDGFA, B3GALT4, SLC35A1, SLC35A4, HS2ST1, CUL3, GPR89B, GBF1, IFT20, SLC2A1, PDGFD, FNDC3A, GPR89A, SCAMP5, EGFR, ROCK1, SLC33A1, HLA-A, HLA-C, HLA-B, HLA-G, GLCE, GCC1, TNKS2, NCAM1, RND3, ATP2C1, SURF4, RAB14, ERC1, MYO18A, GBP1, HLA-DRA, TPST1, CLCN3, CAV1, LMAN2, RFFL, ARFGEF2, ARFGEF1, CD74, MIA3, STX12, STX16, RAC1, TMED10, ENTPD6, DOPEY1, B4GALT6, SEC23IP, B4GALT4, B4GALT5, B4GALT1, …	0.000107532
GOTERM_CC_DIRECT	GO:0005769~early endosome	NRP1, LDLR, RAB5B, TSG101, SORL1, PTPN23, UVRAG, GJA1, PRDX3, NISCH, TRIM3, TRAK2, ZFYVE9, ZFYVE16, TRAK1, KIAA1033, RHOB, RAPGEF1, KCNQ1, AKT2, STX6, SGK3, FLOT1, LDLRAP1, ANKRD27, RAB11FIP5, MAPK1, ADRB1, ANKRD13B, RAB14, SIAH1, SNX13, ANKFY1, VPS26A, MYO5A, HMGB1, CLCN3, DERL2, STX7, DERL1, DIAPH2, SNX16, RABGAP1L, ARF6, EEA1, OCRL, TMEM127, PCSK9, RNF11, EHD1, WDFY2, ABCB9, NF2, MYO1B, SNX27,…	0.000120231
GOTERM_CC_DIRECT	GO:0030027~lamellipodium	NRBP1, WASF3, WASF1, IQGAP2, PIP5K1A, RAB3IP, KLHL2, RHOA, PIK3CA, RAPGEF3, ROCK1, STX2, ACTA2, FLOT1, PKN2, PALLD, WASL, SLC39A14, HAX1, DAG1, SNX2, ABI2, CTNND1, KITLG, SNX1, ABI1, RDX, CDH1, CDH2, CAPZB, ITGB1, PXN, PTK2, PTK2B, RAC1, PKD2, APC, PHACTR4, NF2, SWAP70, PODXL, FSCN1, PTPN13, EPHA2, RUFY3, CORO1A, MYO10, TSC1, DGKZ, APBB2, DNM2, SLC9A1	0.000228052
GOTERM_CC_DIRECT	GO:0005765~lysosomal membrane	HGSNAT, HSP90AB1, AP1B1, PLEKHM1, VPS33B, AP1S3, DAB2, AP1S2, TMEM9B, DNAJC13, TMEM59, AHNAK, PQLC2, NSF, TM9SF1, FLOT1, ATP6V1H, VTI1B, ABCC10, OSTM1, CD164, ATP6V1D, M6PR, RPTOR, ATP6V1A, NPC1, ZFYVE26, GAA, RAB14, UBC, NEU1, ARL8B, ANKFY1, HLA-DRA, RAB7A, AP1M2, STK11IP, GNAI3, MFSD8, STX7, LITAF, GNAI1, MMD, CTSA, ACP2, ATP6V1G1, ATP6V1B2, CD74, BLOC1S2, STX17, AP3D1, HSPA8, AP2M1, RAB2A, ABC…	0.000416442
GOTERM_CC_DIRECT	GO:0030424~axon	NRP2, NRP1, SLC6A1, SNCA, DICER1, MAF1, IQGAP1, TGFB1, SETX, NOV, APP, ATAT1, ROBO1, SEMA3A, KLHL20, PTPRK, CRYAB, FMR1, ADNP, MINK1, BSN, PALLD, LDLRAP1, MAPK1, EIF4G2, BACE1, CNTN4, SLC38A1, NRGN, CA2, GAP43, MAP3K12, TNFRSF21, RAB3A, PALM, CDK5R1, SLC38A2, KATNB1, KCNA3, PPT1, UHMK1, MTMR2, ALCAM, PTK2B, MTPN, RAB11A, NEFH, NEFL, CREB1, MAP2K4, SACS, FZD3, DOCK7, GDPD5, HOMER1, STAT1, RUFY3, F…	0.000420311
GOTERM_CC_DIRECT	GO:0031901~early endosome membrane	CAV1, CLCN3, SLC9A6, STX7, RAB5B, SNX5, STAM2, SNX16, SNX2, SNX1, EEA1, OCRL, VPS33B, MTMR2, TMEM9B, DNAJC13, ZFYVE16, ZFYVE9, RAC1, STAM, EHD1, INPP5B, EGFR, SNX27, ANXA1, HLA-A, HLA-C, HLA-B, APPL2, HLA-G, EPS15, EPHA4, RAB11FIP5, PLEKHF2, DKK1, RCC2, TMEM165, LRP6, RAB14, HGS, SNX13	0.00049465
GOTERM_CC_DIRECT	GO:0005783~endoplasmic reticulum	CAST, NT5C3A, PTGS2, VAPA, WFS1, HMGCR, SYNCRIP, PDE3B, PRKCSH, SSR1, FDFT1, ELOVL1, BAK1, HTRA2, DNAJB11, ELOVL5, AQP11, ELOVL4, PGRMC1, PLOD3, INSIG1, PHTF2, CREB3L2, ELOVL6, ASPH, RPN2, SAR1B, SAR1A, DNAJC1, TOR1AIP2, SGPL1, FA2H, HLA-A, GRIN2A, HLA-C, HLA-B, PNPLA6, PARP16, NPC1, NPC2, MLEC, TFPI, DERL2, CAV1, DERL1, FGFR3, HAX1, CLU, KCNA1, CTSA, KEAP1, FAM19A1, CALR, SERPINH1, CALU, HADHB, …	0.000938503
GOTERM_CC_DIRECT	GO:0016605~PML body	ELF4, DAXX, TCF7L2, PTEN, SUMO2, RPA2, N4BP1, TRIM8, SQSTM1, MORC3, KLHL20, WDFY3, SATB1, ZMYM2, SP100, TP53, SMC5, SKI, UBE2I, TOPBP1, RB1, TOPORS, ARNTL, SIRT1, PPARGC1A, RAD51, ATRX, RNF6, RNF4, HIPK1, HIPK3, HIPK2, TDG, PIAS2, MTOR, TP53INP1	0.00102996
GOTERM_CC_DIRECT	GO:0015629~actin cytoskeleton	CTTNBP2NL, LIMA1, PDLIM7, TLN2, WASF1, CAPZA2, PDLIM5, SNCA, CAPZA1, PDLIM3, CASK, IQGAP2, PAWR, CD2AP, IQGAP1, KLHL2, VCL, PHC3, ACTR2, GSN, INTS6, FAM129B, STAG2, KLHL20, AHNAK, TWF1, ACTA2, RAI14, TOPBP1, MYH9, PALLD, DAPK1, ARPC1A, ARPC1B, CLIC4, CFL2, PGM1, ADAM17, WASL, KALRN, ALDOA, TRIOBP, HAX1, FGR, CALD1, PPP1R12B, STK17B, FHL2, CDH1, ANLN, CAPZB, NCAPG, PPP1R12A, SYNPO, TAF5, CENPQ, FS…	0.00107466
GOTERM_CC_DIRECT	GO:0005911~cell-cell junction	TLN1, OCLN, PDLIM7, TLN2, CASK, CXADR, AQP3, IQGAP1, VCL, AKT1, CDC42, APP, TIAM1, SLC2A1, RAPGEF2, FRS2, PTPRJ, F11R, PTPRK, TWF1, MAGI3, MYH2, FLOT1, PTPRU, PRKCD, ECT2, PRKD1, PPP1CA, CLIC4, KRIT1, ADAM17, ADD3, LIMS1, PTK7, BMPR2, CTNND1, CDH2, PKD2, HEG1, CNN2, PIK3R1, FSCN1, PDZD11, LIN7B, LIN7C, FZD4, ANXA2, CORO1A, ITGA5, PKP4, RAP1B, WDR1, PDZD2	0.00110706
GOTERM_CC_DIRECT	GO:0000307~cyclin-dependent protein kinase holoenzyme complex	CCNE1, CKS1B, CDKN1A, CCND1, CCND2, CKS2, CCNC, CDK6, FAM58A, CDK4, CDK2, CCNL2	0.0013887
GOTERM_CC_DIRECT	GO:0014069~postsynaptic density	RTN4, PDLIM5, STRN, BNIP3, PDE4B, DLG2, NSF, ANKS1B, MAGI2, ADAM10, LYN, MPDZ, CRYAB, FMR1, GRIN2A, BSN, MINK1, PJA2, ARRB2, SEMA4C, NPTN, NRGN, ADD3, GAP43, KALRN, NETO2, PALM, CDK5R1, CRIPT, BMPR2, ABI1, SPOCK1, SRC, MTMR2, PTK2B, SOS1, NEFH, SYNPO, MAP1B, LIN7B, LIN7C, HOMER1, SHANK2, HOMER2, ITPR1, EPHA4, P2RX4, ARF1, PKP4, MAPK8IP2, SPTBN1, MAP4, LRP8, CACNA1C, DNM2	0.00191516
GOTERM_CC_DIRECT	GO:0005770~late endosome	MYO5A, RAB7A, DERL2, CLCN3, SLC9A6, STX7, DERL1, RAB9A, LDLR, TSG101, LGMN, SNX16, UVRAG, VPS33B, SRC, CHMP2B, SQSTM1, TMEM59, RNF128, PCSK9, RAPGEF2, KCNQ1, FYCO1, HSPA8, MAGI2, CD63, M6PR, DDIT3, ANKRD27, MAPK1, LAMP1, LAMP2, ANKRD13B, ARF1, NBR1, BACE1, RAB22A, RAB14, RAP1A, CTNS, F2R	0.00218711
GOTERM_CC_DIRECT	GO:0005635~nuclear envelope	RTN4, ABCF1, HTATIP2, LMNB1, HAX1, CHMP4B, BNIP3, NUP188, FANCL, POM121, CSE1L, SEH1L, TMEM33, NUP210, PGRMC2, PAFAH1B1, NUP54, RANBP2, MTMR6, NUP35, KPNB1, LBR, WDFY3, EBP, MTA1, UBE2I, NUPL2, SIRT1, BICD2, DCTN1, TNKS2, PARP16, ATF6, NPC1, SYNE1, CLGN, GMCL1, NDEL1, SYNE2, BNIP1, BNIP2, NUP205, BAX, ANXA11, BNIP3L, CLIP1, TMPO, FAF1, PARP1	0.00305466
GOTERM_CC_DIRECT	GO:0005875~microtubule associated complex	RABGAP1, MAP1B, MID1, WDR81, GABARAP, PXN, STAU1, PEA15, RANBP9, FNTA, KIF1B, MAP2, MAP4, PAFAH1B1, LRP8, MAP7, RANBP2, APPBP2	0.0040713
GOTERM_CC_DIRECT	GO:0005764~lysosome	RAB9A, LDLR, LGMN, SNCA, UVRAG, GJA1, ZNRF1, VPS33B, ASAH1, TMEM59, IL1B, CAT, KCNQ1, CTSS, CD164, RPTOR, ANKRD27, GNS, NPC1, CTSK, NPC2, DOC2A, CD34, NBR1, TIAL1, GAA, RAB14, PRCP, CTSC, NEU1, TNFAIP3, HLA-DRA, MYO5A, RAB7A, STX7, EPDR1, USP5, SNX16, IFI30, CTSA, ACP2, PPT1, RFFL, RRAGD, SRC, CHMP2B, PCSK9, PRSS16, TRIP10, FYCO1, ABCB9, PSAP, CD63, GABARAP, LAMP1, LAMP2, GLA, TOM1L1, BBC3, PON2,…	0.00857228
GOTERM_CC_DIRECT	GO:0016323~basolateral plasma membrane	HSP90AB1, ATP1B1, LDLR, SLC16A10, DSTYK, CASK, CXADR, AQP3, SLC7A6, ATP2B1, ATP2B4, ANK2, SLC2A1, MSN, KCNQ1, DLG2, ADAM9, SLC12A6, EGFR, HSP90AA1, STX2, FLOT1, IL6R, SLC26A6, CA9, ARRB2, CA2, PALM, CAV1, ERBB3, ERBB2, DAG1, CDH2, SLC29A1, SLC29A2, SLC4A7, PKD1, B4GALT1, CNNM2, CNNM4, PDZD11, ANXA1, LIN7B, LIN7C, ITGA3, ANXA2, TJP1, AP2A1, MAP7, HPGD, SLC9A1	0.0251639
GOTERM_CC_DIRECT	GO:0005768~endosome	TGOLN2, RAB5B, LDLR, CHMP4B, TSG101, CHMP4A, SORL1, PTPN23, VPS37B, IL15, ZNRF1, ZFYVE21, APP, PAK3, VPS4B, KIAA1033, RHOA, RAPGEF1, FRS2, RAB21, EGFR, TM9SF2, FLOT1, CD164, M6PR, CDK2, RAB11FIP2, CRKL, GAPVD1, BACE1, CLIP1, VPS26A, TNFAIP1, RAB3A, HMGB1, CAV1, STX7, ARF6, CDH1, CHMP2B, PRSS16, DOPEY1, TRAF3, FLT1, BECN1, SNX27, TGFBR1, ANXA1, BIRC6, ATP1A2, ANXA2, CDKN1B, TOM1L1, RABEP1, ATP6V1E…	0.0312724
GOTERM_CC_DIRECT	GO:0045121~membrane raft	LDHB, GJA1, CXADR, IQGAP1, VCL, CD48, ATP2B1, PRKAR2B, APP, ANK2, SLC2A4, CASP8, FAS, KCNQ1, AHNAK, PPP2R1B, RAP2B, EGFR, ICAM1, LYN, EFNB1, FLOT1, ERLIN2, STOM, NPC1, LAT2, BACE1, SDCBP, ADAM17, CAV1, GNAI3, GNAI2, GNAI1, DAG1, KCNA3, PPT1, ABCA1, GPRC5B, ITGB1, SERPINH1, STX12, KRAS, PTK2B, TGFBR1, PODXL, TGFBR2, ARID3A, S100A10, VDAC2, FURIN, VDAC1, ANXA2, CMTM8, RAP1B, IKBKB, SLC9A1	0.0340043
GOTERM_CC_DIRECT	GO:0032587~ruffle membrane	DLC1, TLN1, FGR, WWC1, PIP5K1A, TPM1, ITGB1, KANK1, SRC, SPRY2, MACF1, TIAM1, ITGAV, RAC1, CLASP2, AKT2, APC, PTPRJ, TWF1, HSP90AA1, NF2, BMX, EPHA2, ITGA5, RAB34, ARF4, ADAM17, PLEKHA1, DNM2	0.0345729
GOTERM_CC_DIRECT	GO:0005741~mitochondrial outer membrane	MCL1, HAX1, MTX2, WASF1, RNF185, HK2, BNIP3, GJA1, BCL2L2, ATP5G2, BCL2L1, PMAIP1, ATF2, HADHB, SNN, BAK1, MOAP1, ACSL1, VPS13C, DDX3X, BCL2, CASP8, SPG20, LETMD1, ACSL4, BMF, AGK, MSTO1, FUNDC1, TOMM40, RAF1, CYB5A, VDAC2, PPP1CC, BCL2L11, VDAC1, EPHA4, RAB11FIP5, BBC3, BAX, BNIP3L, TOMM22, MTOR, AKAP1	0.0352685
GOTERM_CC_DIRECT	GO:0005813~centrosome	DYNC1LI2, CEP76, AURKA, ITSN2, MAF1, WDR81, HOOK3, KIF13A, PRKAR2B, SLC16A1, IFT20, PDE4B, VPS4B, PRKACA, PRKACB, ROCK2, MED12, PDE4D, TOPBP1, TXNDC9, DCTN3, MARK4, DCTN1, ELL2, PSMA1, NDEL1, CEP350, NEK9, CLIP1, TFAP2A, NFE2L2, IQCB1, GNAI3, GNAI2, GNAI1, KATNB1, CHEK1, BCL2L1, TTC8, PSMB5, BLOC1S2, KATNA1, CEP170, NPM1, IKZF4, DHX9, KIF3B, NIN, CKAP5, SMAD7, SKI, CDC27, PLK1, PCNA, MARCKS, KIF2…	0.0352721
GOTERM_MF_DIRECT	GO:0005515~protein binding	MEF2C, OXA1L, VPS54, SYNCRIP, RORA, WTAP, MAP3K7, MAP3K5, APP, USP53, MAP3K4, BTBD1, MAP3K9, VPS4B, DHX36, TBPL1, ACAA2, CYP1A1, PTBP1, ZNF792, MARK3, MARK4, BRAP, PPP1CA, DOC2A, RCC2, ASCC3, ACAA1, GSTCD, FAM19A1, MYBL2, PFN2, ATN1, DUSP14, DHX57, DHX9, ESRRA, ZC3H15, TAOK1, PAIP1, TAOK3, ATP11A, USF1, SFMBT1, ATM, LASP1, RGS3, PKP4, PARP4, PARP1, POP7, BCKDK, HTATIP2, TSG101, EZH2, RNF185, YBX1…	1.82857e-91
GOTERM_MF_DIRECT	GO:0008134~transcription factor binding	THRA, TBP, REST, RORA, GATA2, KDM1A, CDKN2A, GATA6, MDFIC, GATA3, PITX2, RELA, RCOR1, MECP2, PPARGC1A, STK4, DDIT3, PPARGC1B, AHR, HES1, HHEX, MAPK1, EP300, HIF1A, CD34, MAPK9, PIAS2, SMARCA4, HMGB1, CAMTA2, HMGB2, TAF9B, KEAP1, SRF, ARNT, MEIS2, DDX3X, TFDP2, RUNX1, BCOR, KLF5, TAF1, EPAS1, CREBBP, FOXA1, RNF4, ETS1, TDG, RBPJ, PARP1, TCF12, E2F1, PPARA, E2F2, PPARD, NIF3L1, E2F5, PPARG, DAXX, F…	3.5062e-17
GOTERM_MF_DIRECT	GO:0003682~chromatin binding	MEF2C, MORF4L1, HMGN3, STAT5B, CBX4, CBX2, REST, CBX7, HOXD10, NONO, GATA2, KDM1A, TOP1, RAD21, GATA6, GATA3, SMARCD1, PSIP1, PATZ1, BAHCC1, CDCA5, EGFR, SATB1, SATB2, RAN, RELA, FMR1, MED12, MECP2, MTA1, NCAPD3, TRIM37, HHEX, EP300, SMARCE1, SIX1, TFAP2A, SMARCA2, RAD17, PAM, CAMTA2, TSHZ1, SOX9, MEIS1, ATF2, NIPBL, AUTS2, RNF168, TCF4, ASF1A, DNMT3B, TAF2, DNMT3A, SMAD6, CREBBP, ARID3A, DDX1, W…	2.68649e-16
GOTERM_MF_DIRECT	GO:0019901~protein kinase binding	UTRN, PTPN23, PGAM1, AURKA, FOXO3, IQGAP1, MAP3K5, CDKN2A, ANK2, GATA6, PRKACA, CCNA2, PTPRJ, EGFR, SLC12A6, IBTK, PTPRK, IRS2, RELA, SOCS1, PRKAB1, WNK1, RAD9A, PPP1CC, PPP1CB, RPTOR, HIF1A, RCC2, MAPK6, MAPK4, PRKRIP1, NEK9, NEK6, PAM, CDK5R1, CAV1, STK11IP, FGR, RFFL, BCL2L1, CDC37, PXN, ATF2, PTK2, STX17, NPM1, RAC1, GYS1, FBXO5, TRAF3, DVL2, SASH1, PTPN2, MAP2K3, SKI, SMAD1, NR4A3, USF1, VDA…	3.89913e-16
GOTERM_MF_DIRECT	GO:0004674~protein serine/threonine kinase activity	PRPF4B, NRBP1, STK38, ZAK, DSTYK, CASK, AURKA, AURKB, CSNK2A2, MAP3K7, MAP3K5, CLK3, CLK2, MAP3K9, AAK1, PIK3CA, PRKACA, TLK1, PRKACB, CAB39, CSNK1G1, ROCK1, ROCK2, STK24, WNK1, PIM3, MARK3, STK4, MARK4, MARK1, MAP4K3, MAP4K4, MAPK1, MAP4K5, MAPK6, MAPK4, TESK1, NEK9, TESK2, CSNK1G3, NEK4, LRRK1, NEK6, KALRN, MAPKAPK5, STK17B, CHEK1, UHMK1, VRK3, DYRK2, TAF1, TAOK1, TGFBR1, MAP2K3, TAOK3, TRIO, O…	2.36732e-14
GOTERM_MF_DIRECT	GO:0004672~protein kinase activity	FASTKD3, PRPF4B, NRBP1, CASK, AURKA, AURKB, CSNK2A2, MAP3K7, MAP3K5, MAP3K4, CLK3, CLK2, MAP3K9, AAK1, EGFR, CSNK1G1, ROCK1, STK24, WNK1, PRKAB1, PIM3, STK4, WEE1, MAP4K3, MAP4K4, MAP4K5, CAMK4, TESK1, TESK2, MAPK9, NEK9, CSNK1G3, NEK4, LRRK1, NEK6, KALRN, CDK5R1, CCL2, ERBB3, MAPKAPK5, ERBB2, MMD, STK17B, PTK7, CHEK1, PXK, SOX9, SRC, PTK2, VRK3, TAOK1, RYK, TGFBR1, MAP2K3, TAOK3, MET, MAP2K4, EP…	3.33511e-11
GOTERM_MF_DIRECT	GO:0003700~transcription factor activity, sequence-specific DNA binding	MEF2C, SLC2A4RG, CDX2, STAT5B, RORA, REST, ZNF254, HOXD10, TAF5L, CREB3L2, PITX2, RARG, RREB1, RXRB, STRN3, TAF4B, ZHX2, ZNF790, MECP2, ZNF792, HNF4G, BTBD8, HES1, UHRF1, HNF4A, MTF1, MLLT10, TGIF1, PRDM2, TGIF2, ST18, PRDM1, ZNF133, GPBP1L1, AHCTF1, MYBL2, PLAGL1, TCF20, ZNF226, TCF4, PLAG1, KLF5, YEATS4, IKZF4, ESRRA, IKZF2, SMAD9, KLF12, IKZF1, KLF9, SMAD7, KLF10, ZNF121, SMAD6, SMAD5, CREBBP,…	1.18427e-10
GOTERM_MF_DIRECT	GO:0098641~cadherin binding involved in cell-cell adhesion	CAST, LDHA, VAPA, STK38, CHMP4B, PDLIM5, RPL15, CAPZA1, H1FX, PDLIM1, CD2AP, IQGAP1, VCL, EGFR, F11R, TWF1, KIF5B, STK24, RAN, LYPLA2, TXNDC9, MYH9, GAPVD1, FNBP1L, SDCBP, ERC1, ALDOA, SNX5, SNX2, SNX1, ANLN, TAGLN2, ITGB1, CAPZB, SRC, CHMP2B, HNRNPK, DDX3X, MACF1, IDH1, NUDC, ZC3H15, CKAP5, MYO1B, FSCN1, DOCK9, RPL23A, ARFIP1, EPHA2, EPS15, TNKS1BP1, ITGA6, LASP1, SPTBN2, SPTBN1, TMPO, PTPN1, HS…	1.68643e-10
GOTERM_MF_DIRECT	GO:0031625~ubiquitin protein ligase binding	FHIT, SNCAIP, WFS1, AURKA, VCL, CUL3, CUL2, PRKAR2B, CUL5, BTBD1, BTBD3, PRKACA, PRKACB, RNF34, CUL1, EGFR, RELA, UBE2J1, PDE4D, PPARGC1A, TANK, TRIM37, PA2G4, HIF1A, ARRB2, ASB3, PIAS2, DERL1, CLU, UBE2V2, RFFL, CALR, RBX1, FBXW7, TRAF3, GABARAPL2, NPLOC4, SMAD7, BECN1, SMAD6, SMAD5, SKI, BRCA1, ATF6, CDKN1A, VCP, GPR37, OTUB1, PRKAR1A, TSG101, UBE2G1, DAXX, FANCL, ACVR1B, BLZF1, PCBP2, CASP8, S…	2.2341e-10
GOTERM_MF_DIRECT	GO:0019899~enzyme binding	THRB, PTGS2, CBX4, TBP, MCM10, TGFB1, GOT2, KDM1A, APP, ANK2, TRAK2, ATXN10, LUC7L2, H2AFX, EGFR, CYP1A1, DFFB, PDE4D, RAD9A, TNKS2, PLAUR, NPC2, HIF1A, ARRB2, PIAS3, MLEC, BACE1, RYR2, GBP1, IQCB1, CAV1, ARPC4, SRC, PPP1R3D, PRKRA, RAC1, TRIO, DDX5, USF1, BRCA1, TNKS1BP1, LAMP1, NOTCH1, LAMP2, ATP2A2, POLD1, PCNA, PARP4, PTPN1, PARP1, PPARG, PAWR, PTEN, DAXX, RPS19BP1, AKT1, BLZF1, RANBP9, HMOX1…	1.31413e-09
GOTERM_MF_DIRECT	GO:0044822~poly(A) RNA binding	FASTKD3, HMGN2, RPL15, SYNCRIP, H1FX, CCT3, ZNF638, NONO, GOT2, CLK3, RBM8A, RAVER2, EIF1AX, RAVER1, DHX33, LSM4, LUC7L2, RPL11, DHX36, DDX10, CLNS1A, ACAA2, GTPBP1, RPUSD4, RPUSD2, RAN, ROCK2, PTBP1, MECP2, MYH9, RCC2, ASCC3, EIF2S1, RPS13, MYO18A, MRPL43, ALDOA, C1ORF131, DUSP11, CALR, DIDO1, SERPINH1, HADHB, MOV10, TCF20, MACF1, DUSP14, SPATS2, SEC23IP, DHX57, PRPF40A, ZNF622, RPSA, DHX9, ZC3H…	2.6167e-09
GOTERM_MF_DIRECT	GO:0001077~transcriptional activator activity, RNA polymerase II core promoter proximal region sequence-specific binding	MEF2C, PPARA, ZNF292, ELF4, STAT5B, NR6A1, MITF, TP63, GLI2, YBX1, GATA2, FOS, GATA3, CREB3L2, POU4F2, PATZ1, MYB, MYC, PITX2, EGR1, AR, EGR2, FOXJ2, SOX11, RELA, FOSB, HMGA2, GRHL1, DDIT3, HOXC11, HIF1A, MTF1, HNF4A, SIX1, TFAP2A, CAMTA1, CAMTA2, SOX2, NFYC, SOX4, NR3C1, MYBL1, ELK3, SOX9, MYBL2, MEIS1, SRF, ATF2, TFAM, TCF21, MEIS2, HNRNPK, BCL11B, NFAT5, ETV1, TCF4, CEBPA, KLF5, ZBTB7B, PLAG1,…	3.35173e-09
GOTERM_MF_DIRECT	GO:0044212~transcription regulatory region DNA binding	MEF2C, THRA, ARID4A, SNCA, PPARG, ARID4B, CBX4, TP63, TBP, CTCF, REST, GLI1, KDM1A, FOS, WNT1, GATA6, GATA3, CREB3L2, DHX36, SOX17, ZNF281, TBL1XR1, AR, EGR2, RELA, RCOR1, TP53, BASP1, GRHL1, AHR, DDIT3, HHEX, HNF4A, SIX1, TFAP2A, FOXC1, NFE2L2, CARM1, SMARCA2, HMGB2, TAF9B, SOX2, TFEB, NFYC, NFYB, TCF7L2, TCF7L1, ZNF513, TCF20, HAND1, BCL11B, TAF9, RNF10, BCOR, CEBPA, TAF2, IKZF4, TAF1, IKZF2, I…	4.76685e-09
GOTERM_MF_DIRECT	GO:0005524~ATP binding	ADCY3, ATP1B1, DYNC1LI2, AURKA, CCT3, AURKB, ATP2B1, KIF13A, MAP3K7, MAP3K5, ATP2B4, MAP3K4, CLK3, CLK2, MAP3K9, VPS4B, PIK3CA, DHX33, TLK1, DHX36, DDX10, ACAA2, MAGI3, KIF5B, ROCK1, MYH1, ROCK2, SUCLG2, PIK3CD, AARS, MYH2, WNK1, UBE2J1, ABCC10, MYH4, PIM3, MARK3, MYH9, MARK4, MARK1, NME4, MAPK1, CAMK4, MAPK6, ATP2C1, ASCC3, MAPK4, HARS, MAPK9, NEK9, NEK4, MYO18A, NEK6, CHKA, CLCN3, PFKFB3, ERBB3…	1.37667e-07
GOTERM_MF_DIRECT	GO:0042802~identical protein binding	LDHB, FHIT, SYT1, LDHA, SNCAIP, CHMP4B, MMP9, CHMP4A, SNCA, MBIP, MCM10, LZTFL1, KLHL2, HOOK3, SETX, NONO, GOT2, BAK1, APP, CLK3, CLK2, ROBO1, ATXN10, TARDBP, SLC2A1, VPS4B, ROBO2, FAS, PITX2, EGFR, CRYAB, RELA, PRKAB2, FMR1, ZHX2, CCL4L1, ZNF792, TOPBP1, STK4, GCC2, BRAP, MAPK1, UHRF1, NDEL1, VEGFA, COL1A2, RYR2, SDCBP, COL1A1, RNF135, TNFAIP3, LRRK1, GBP1, ALDOA, ARL6IP1, CAV1, ERBB3, ERBB2, SN…	1.88529e-07
GOTERM_MF_DIRECT	GO:0000978~RNA polymerase II core promoter proximal region sequence-specific DNA binding	MEF2C, TBP, SMARCD2, CREB3L2, ZNF395, PATZ1, PITX2, ZNF506, RELA, GRHL1, DDIT3, HHEX, SMARCE1, MTF1, SIX1, TFAP2A, TGIF1, PRDM1, SMARCA4, ZNF430, ELK3, MYBL1, MYBL2, MEIS1, SRF, MEIS2, HNRNPK, ZNF695, TCF4, KLF5, PLAG1, MUC1, ESRRA, KLF13, SMAD6, ARID3B, TEAD1, SKI, NR4A3, SMAD1, FOXP1, FOXP2, NRF1, ZNF217, SMARCC1, RBPJ, TCF12, PPARA, FOSL2, ELF4, NR6A1, E2F8, MITF, CTCF, GLI2, YBX1, GLI1, FOS, …	1.13938e-06
GOTERM_MF_DIRECT	GO:0016301~kinase activity	BCKDK, NELL2, CASK, PRKCSH, AKT1, CCNE1, PRKAR2B, CDKN2A, PAK2, MAP3K9, GIT2, PIK3CA, TLK1, PRKACB, CDC7, PRKCA, MAGI3, MAGI2, CCNH, PIK3C2B, PIK3CD, PRKAB2, WNK1, PKN2, DGUOK, PKIA, MARK1, WEE1, CDK2, DAPK1, GAK, PLAUR, MAP4K3, PRKD1, MAPK1, MAPK9, NRGN, MAP3K14, AKAP1, FGFR2, CKS1B, CHKA, CDK5R1, ERBB2, TRIB3, PRKDC, CHEK1, AKAP9, TK2, SRC, PRKRA, PIK3R3, PIK3R1, PIK3R2, TAF1, ALPK1, TAOK1, TAO…	2.14004e-05
GOTERM_MF_DIRECT	GO:0003677~DNA binding	MEF2C, SLC2A4RG, HMGN3, CDX2, HMGN2, LEMD3, H1FX, RORA, MXI1, ZNF254, APP, CRY2, WDR76, PHTF2, H2AFX, PATZ1, ZNF395, RARB, TBPL1, TWIST2, PITX2, RARG, ZNF644, RXRB, RCOR1, TAF4B, MECP2, ZHX2, ZNF790, TAF6L, PPARGC1A, HES1, MAPK1, ZNF236, RFC3, UHRF2, MTF1, HNF4A, MTF2, MLLT10, ZZZ3, TGIF1, PRDM2, PIAS2, TGIF2, ST18, MYO18A, ZNF614, ZNF133, GPBP1L1, AHCTF1, MYBL1, CALR, ZNF618, ZNF513, PLAGL1, AHR…	2.9239e-05
GOTERM_MF_DIRECT	GO:0019904~protein domain specific binding	PPARA, OSBP, OCLN, THRA, VAPA, SNCA, DICER1, IQGAP1, PRKAR2B, WNT1, GSN, IL1B, RAPGEF3, RAB6A, CASP2, KPNB1, RAP2B, ARL1, CTBP1, IRS2, SP100, MED12, MECP2, MPP5, BASP1, MYH9, PPP1CC, MBD2, PLAUR, RCC2, ARRB2, NFE2L2, TNFAIP1, HMGB2, GNAI3, PPP3R1, RDX, CHMP2B, HIST1H4A, ATN1, TFDP2, PKD1, SSX2IP, NEFL, DVL2, ESRRA, FOXA1, LIN7B, LIN7C, ITGA3, SKI, ARFIP1, HOMER2, PTPN11, LAMP1, TJP1, LAMP2, YWHAH…	3.13952e-05
GOTERM_MF_DIRECT	GO:0003713~transcription coactivator activity	PPARD, HTATIP2, COPS5, WWC1, PDLIM1, CITED4, CBFB, CCNE1, TAF5L, SMARCD2, GTF2A1, HSF2, GATA3, SMARCD1, MKL2, SOX17, USP16, TBPL1, SERTAD2, RAP2C, SP100, RXRB, RAN, TAF4B, ZFX, MED12, MTA1, ARID1A, RB1, TAF6L, PPARGC1A, JMY, NCOA1, TAF12, EP300, NCOA2, SMARCE1, MTF1, NCOA3, NCOA6, TFAP2A, PIAS2, TGFB1I1, CARM1, SMARCA2, SMARCA4, MTDH, UBE3A, FHL2, NFYC, PRDM16, ARNT, ATF2, TCF20, HAND1, NPM1, NPA…	3.51632e-05
GOTERM_MF_DIRECT	GO:0004702~receptor signaling protein serine/threonine kinase activity	BMPR2, ACVR1C, ACVR1B, SLK, PAK2, PAK3, MAP3K2, MAP3K1, PAK4, TAOK1, STK24, MAP2K3, TGFBR1, TAOK3, TGFBR2, MAP2K4, MINK1, OXSR1, STK4, MAP4K3, MAP4K4, ACVR2B, MAP4K5, BMPR1B, MAP3K14, NEK4, ACVR1	4.53755e-05
GOTERM_MF_DIRECT	GO:0032403~protein complex binding	PPARA, THRA, WASF1, STRN, UQCRFS1, LZTFL1, CD2AP, IQGAP1, CUL2, AP2B1, PRMT5, CASP8, GIT2, SLC25A3, RANBP2, RARB, CDK5RAP1, MYC, NSF, TWF1, PTPRF, UFD1L, RELA, STRN3, PFKP, PPP1CC, CDK4, RPTOR, NCK2, CCND1, NCOA1, PPP1CA, NDEL1, ARRB2, KRIT1, CRIPT, DAG1, ABI2, ABI1, NFYB, NR3C1, ITGB1, RBX1, LAMB3, KRAS, PTK2B, TMED10, PAFAH1B1, KAT2B, NDUFA9, FBN1, HMBOX1, ATM, NCKAP1, VDAC1, NRAS, CDKN1A, CDKN…	0.000124563
GOTERM_MF_DIRECT	GO:0046982~protein heterodimerization activity	MEF2C, VAPA, PDGFA, PGF, TGFB1, CUL3, BAK1, H2AFX, CLNS1A, EGFR, SUCLG2, TAF4B, RELA, FMR1, ZHX2, TAF6L, DDIT3, AHR, HIF1A, MAPK6, MAPK4, VEGFA, SDCBP, CLCN3, CAV1, GCLC, MCL1, ERBB3, SNX5, ERBB2, TAF9B, KATNB1, SNX2, SNX1, SOX4, BCL2L2, BCL2L1, RRAGD, SOX9, MEIS1, GCLM, ITGB1, ATF2, ARNT, HIST1H4A, KATNA1, NPM1, TAF9, RUNX1, TCF4, TAF1, IKZF4, BMP2, IKZF2, EPAS1, NR4A2, TPD52L1, ITGA3, SMAD1, TP…	0.000177024
GOTERM_MF_DIRECT	GO:0047485~protein N-terminus binding	MORF4L1, ACOX1, HAX1, PDLIM5, CHMP6, SNCA, ARF6, KCNIP2, DAXX, TGFB1, CSNK2A2, RPA2, NIPBL, NPAT, EXOC5, EXOC2, TBL1XR1, STX5, RELA, TP53, MECP2, PPP1CC, ATM, TARBP2, SCFD1, NCOA1, TSC1, NCOA3, SMARCE1, PIAS3, ID1, ZWINT, SMARCC1, YWHAQ, SDCBP, RBPJ, PARP1, SMARCA4	0.0002586
GOTERM_MF_DIRECT	GO:0004713~protein tyrosine kinase activity	FGFR2, FGFR3, FGR, ERBB3, ERBB2, STAT5B, DSTYK, SRC, CDC37, IGF1R, PTK2, CLK3, CLK2, PTK2B, MAP3K9, DYRK2, YES1, FGF2, CSF2RA, EGFR, IL3, TWF1, ZMYM2, HSP90AA1, FLT1, LYN, RYK, MAP2K3, MAP2K4, MET, BMX, AXL, ERLIN2, TRIM24, EPHA2, WEE1, TYK2, EPHA4, EPHA7, EREG, DYRK1B, DYRK1A, MAP3K10, TESK1, JAK1, TESK2, HBEGF	0.000268233
GOTERM_MF_DIRECT	GO:0043565~sequence-specific DNA binding	CDX2, THRA, THRB, HOXD1, FOXO3, RORA, HOXD10, HOXC8, RARB, PITX2, SATB2, RARG, RXRB, MTA1, ARNTL, HNF4G, GRHL1, PPARGC1A, DDIT3, SLTM, HES1, HHEX, HIF1A, HNF4A, SIX1, TFAP2A, NFE2L2, CAMTA1, CAMTA2, SOX2, ELK3, ATF2, ARNT, VDR, MEIS2, MTPN, LHX8, CREBL2, TAF2, KLF5, TAF1, IKZF4, ESRRA, CREBZF, EPAS1, FOXA1, NR4A2, WHSC1, NR4A3, EN2, UBP1, USF1, FOXP1, SAFB2, FOXP2, ATF6, SALL2, NOTCH1, ZFHX4, DLX…	0.00027746
GOTERM_MF_DIRECT	GO:0050681~androgen receptor binding	RAN, FHL2, RB1, CALR, DDX5, DAXX, WIPI1, PPARGC1A, FOXP1, BRCA1, CCNE1, KDM1A, TCF21, RNF6, NCOA1, EP300, NCOA3, RNF4, PIAS2, TGFB1I1, SMARCA4	0.00124378
GOTERM_MF_DIRECT	GO:0001047~core promoter binding	E2F1, E2F2, E2F3, E2F8, EZH2, FOXO3, REST, NONO, NPAS2, SAFB, AGO1, DHX36, RUNX1, ZNF281, INSM1, MTA1, ARNTL, RB1, HMGA2, GTF2B, NOTCH1, EP300, MTF1, PSPC1, GADD45A, CLOCK, KLF4	0.00448629
GOTERM_MF_DIRECT	GO:0004725~protein tyrosine phosphatase activity	CDC14A, CDC14B, DUSP10, PTPN23, DUSP11, PTEN, MTMR2, MTMR3, MTMR1, DUSP14, MTMR6, PTPRJ, PTPRK, PTPN9, PTPRD, PTPRF, PTPN3, PTPN2, PTPN4, EPM2A, PTPN13, PTPRU, CDC25C, PTPDC1, PTPN12, CDC25A, PTPN11, CDC25B, DUSP5, DUSP4, EYA4, EYA1, DUSP2, DUSP1, PTPN1, DUSP8	0.00577282
GOTERM_MF_DIRECT	GO:0008022~protein C-terminus binding	SYT1, ATP1B1, PRDX3, CD2AP, DAB2, TRIM3, CTGF, VPS4B, TOP2B, CTBP1, MPDZ, MED12, TOPBP1, MID1IP1, PFKM, PPP1CC, NCL, RAD51, EP300, PIAS3, SDCBP, SIAH1, MAPRE1, KPNA3, RAB3A, ERBB2, VIM, PXK, SRC, HIC2, NIPBL, BLOC1S2, MDC1, PPP2CA, PPP2CB, NPAT, PRKAA1, TCF4, NEFL, SASH1, YEATS4, MSH2, VTA1, PDZD11, SIRT1, ATXN1, ATXN2, TJP1, CORO1A, ATP2A2, SP1, ID1, AP2A1, YWHAQ, DGKZ	0.00608598
GOTERM_MF_DIRECT	GO:0008270~zinc ion binding	PDLIM7, PDLIM5, SNCA, UTRN, PDLIM3, PDLIM1, ZNF638, RORA, MYLIP, ZNRF1, RARB, RARG, CGRRF1, RXRB, AARS, GRIN2A, HNF4G, BRAP, UHRF1, BAZ1A, UHRF2, HNF4A, PIAS3, MTF2, MLLT10, ZZZ3, PRDM2, PIAS2, ADAMTS1, ST18, TGFB1I1, SIVA1, CA5B, RFFL, CALR, DIDO1, PXN, TCF20, ZDHHC9, CDADC1, RCHY1, LHX8, ZNF622, ESRRA, NPLOC4, CREBBP, RYBP, SKI, LACTB2, ZFHX4, RNF6, NR1I2, RNF7, RNF4, LASP1, TRPS1, RNF2, PARP1,…	0.00652363
GOTERM_MF_DIRECT	GO:0003714~transcription corepressor activity	COPS2, CDX2, THRB, E2F6, TSG101, E2F8, CBX4, CTCF, PAWR, MXI1, DAXX, CBFA2T2, SAP30, PRMT5, ATF7IP, ZNF281, TBL1XR1, SP100, RCOR1, ZHX2, MECP2, TLE4, MTA1, BASP1, DDIT3, CCND1, ZNF136, HIPK2, MAP3K10, TGIF1, ZFPM2, SMARCA4, ZMYND11, ZNF274, TAF9B, TRIB3, ELK3, MEIS2, HAND1, ATN1, NPAT, RUNX1, BCOR, TCF4, DNMT3B, KLF12, ASXL1, RYBP, SKI, SIRT1, SFMBT1, PPP1R13L, UBP1, DR1, ID4, ID3, TOB2, CRYM, TO…	0.00997075
GOTERM_MF_DIRECT	GO:0004709~MAP kinase kinase kinase activity	EGFR, ZAK, RAF1, MAP3K7, MAP3K5, MAP3K4, MAP3K3, MAP3K2, MAP3K9, MAP3K1, ARAF, MAP3K10, MAP3K14, MAP3K12	0.0102067
GOTERM_MF_DIRECT	GO:0030165~PDZ domain binding	ACOX1, CLCN3, CRIPT, GJA1, CXADR, PTEN, SDC2, LLGL2, ATP2B1, ATP2B4, SNTB1, SLC22A5, RAPGEF2, GNG5, CRIM1, NSF, FZD8, F11R, LIN7B, MPP6, LIN7C, FZD3, ARHGAP29, FZD4, FZD7, DOCK4, SLC26A6, ADRB1, ADAM17, TGFBR3, ERC1, PLEKHA1	0.0102869
GOTERM_MF_DIRECT	GO:0016538~cyclin-dependent protein serine/threonine kinase regulator activity	CCNT2, CCNE2, CCNE1, CKS1B, CCNK, CCND1, CCNH, CCNC, FAM58A, CDK4, CCNL2	0.0284471
GOTERM_MF_DIRECT	GO:0008013~beta-catenin binding	CDH1, FOXO3, CDH2, RORA, SOX9, CXADR, TCF7L2, CD2AP, TCF7L1, KANK1, PXN, MED12L, VCL, SOX17, DLG5, BCL9, APC, PTPRJ, TBL1XR1, PTPRK, AR, SMAD7, MED12, NR4A2, CBY1, PTPRU, EP300, DACT1, CARM1, KLF4	0.0309367
GOTERM_MF_DIRECT	GO:0019903~protein phosphatase binding	EGFR, IRS2, HSP90AA1, ERBB2, STAT5B, PPARG, MET, TP53, SHOC2, CDH2, CDC27, STAT3, IQGAP1, RPA2, HSP90B1, MAP3K5, CDKN1B, VCP, VRK3, STX17, MAPK14, JAK1, PIK3R1, TRAF3, PIK3R2	0.0392385
GOTERM_MF_DIRECT	GO:0003707~steroid hormone receptor activity	PPARA, AR, PPARD, ESRRA, THRA, RARG, THRB, RXRB, PPARG, NR6A1, NR3C2, NR4A2, ABHD2, NR3C1, RORA, HNF4G, NR4A3, VDR, NR1I2, HNF4A, PGRMC2, NR2F6, RARB	0.0486722
Abbreviations: GO: gene ontology; BP: biological process; CC: cellular component; MF: molecular function; FDR: false discovery rate.
