# Supplementary material for: MicroRNA Alterations for Diagnosis, Prognosis, and Treatment of Osteoporosis: A Comprehensive Review and Computational Functional Survey
Source: Front Genet. 2020 Mar 3;11:181. doi: 10.3389/fgene.2020.00181 (PMC7063117; doi:10.3389/fgene.2020.00181)
Supplement: Supplementary file 4 [file Table_3.xlsx]

## Sheet: Result
Table A3. OP-associated genes regulated by reported OP miRNAs.
miRNA symbol	Gene symbol
let-7c	CDC25A
let-7c	HMGA2
miR-100-5p	MMP13
miR-124-3p	CYP1B1
miR-124-3p	JAG1
miR-124-3p	NR3C1
miR-124-3p	CDK2
miR-124-3p	CCL2
miR-124-3p	SP1
miR-124-3p	BDNF
miR-124-3p	ARHGAP29
miR-124-3p	RARG
miR-124-3p	TNFSF11
miR-124-3p	CDKN1A
miR-125b-5p	FGFR2
miR-125b-5p	MMP13
miR-125b-5p	ETS1
miR-125b-5p	UGT2B17
miR-125b-5p	CDC25A
miR-125b-5p	HMGA2
miR-125b-5p	IGF2
miR-125b-5p	TBC1D1
miR-125b-5p	VDR
miR-125b-5p	CDKN2A
miR-133a	FOXC1
miR-133a-3p	SP1
miR-133a-3p	COL1A1
miR-133a-3p	VEGFA
miR-133a-3p	VKORC1
miR-133a-3p	EGFR
miR-137	VKORC1
miR-137	PRR16
miR-137	ACVR1
miR-137	PTGS2
miR-142-3p	ACVR1
miR-142-3p	CYP1B1
miR-142-3p	TNFRSF11B
miR-142-3p	IRS2
miR-142-3p	CCND1
miR-142-3p	HMGA2
miR-142-3p	IL6ST
miR-142-3p	STAT1
miR-142-3p	RERE
miR-142-3p	ITGAV
miR-148a-3p	ACVR1
miR-148a-3p	RAD51
miR-148a-3p	DKK1
miR-148a-3p	CDC25B
miR-148a-3p	HLA-B
miR-181c-5p	ITGB8
miR-181c-5p	HLA-B
miR-194-5p	ACVR2B
miR-194-5p	SERPINE2
miR-194-5p	PRKAR1A
miR-194-5p	RB1
miR-21-5p	RBMS3
miR-21-5p	EGFR
miR-21-5p	THBS1
miR-21-5p	PIK3R1
miR-21-5p	SP1
miR-21-5p	TGFB1
miR-21-5p	FAM3C
miR-21-5p	CDKN1A
miR-21-5p	TNFRSF11B
miR-21-5p	HMGB2
miR-21-5p	TLR4
miR-21-5p	SOSTDC1
miR-21-5p	SPRY1
miR-21-5p	CDC25A
miR-21-5p	ITGB8
miR-21-5p	RAD51AP1
miR-21-5p	COL4A1
miR-21-5p	VEGFA
miR-21-5p	JAG1
miR-23a-3p	HMGB2
miR-23a-3p	SPTBN1
miR-23a-3p	PTPN11
miR-23a-3p	PDGFA
miR-23a-3p	LRP5
miR-23b-3p	PDGFA
miR-23b-3p	COL4A1
miR-23b-3p	ITGB8
miR-23b-3p	CSF1
miR-23b-3p	FGF2
miR-23b-3p	HLA-A
miR-23b-3p	ANXA2
miR-23b-3p	CCND1
miR-23b-3p	KPNA4
miR-23b-3p	CCNF
miR-23b-3p	SPTBN1
miR-23b-3p	HMGB2
miR-23b-3p	LRP5
miR-24-3p	CHEK1
miR-24-3p	CCNA2
miR-24-3p	POLD1
miR-24-3p	CDK1
miR-24-3p	CDKN2A
miR-24-3p	TGFB1
miR-24-3p	PCNA
miR-25-3p	ITGAV
miR-25-3p	IFNAR2
miR-25-3p	ARHGAP29
miR-25-3p	SP1
miR-25-3p	HMGA2
miR-25-3p	IRS2
miR-25-3p	CLGN
miR-25-3p	ASPH
miR-25-3p	COL1A2
miR-25-3p	PTPRD
miR-25-3p	SOX4
miR-25-3p	IL6ST
miR-30b-5p	CCNE2
miR-30b-5p	SMAD1
miR-30b-5p	ACVR1
miR-503-5p	CCND1
miR-503-5p	CCNE2
miR-503-5p	CDC25A
miR-503-5p	CHEK1
miR-503-5p	VEGFA
miR-503-5p	FGF2
miR-503-5p	SELENBP1
miR-503-5p	CCNF
miR-503-5p	CKAP5
miR-503-5p	CDKN1A
miR-93-5p	THBS1
miR-93-5p	EFNB2
miR-93-5p	RAPGEF4
miR-93-5p	HMGA2
miR-93-5p	KPNA4
miR-93-5p	FZD4
miR-93-5p	BMP2
miR-93-5p	SPTBN1
miR-93-5p	FAM3C
miR-93-5p	RB1
miR-93-5p	ITGB8
miR-93-5p	CCND2
miR-93-5p	CCND1
miR-93-5p	PPARG
miR-93-5p	PPARD
miR-93-5p	ARHGAP1
miR-93-5p	COL4A1
miR-93-5p	SORL1
miR-93-5p	PIK3R1
miR-93-5p	ABCB9
miR-93-5p	ARHGAP12
miR-93-5p	VEGFA
miR-93-5p	PDE7B
miR-93-5p	CRY2
miR-93-5p	TNFSF11
miR-93-5p	ANKH
miR-93-5p	PDGFA
miR-93-5p	PTPRD
miR-93-5p	NR4A2
miR-93-5p	CDKN1A
miR-93-5p	SOX4
Abbreviation: OP: osteoporosis.
