# Supplementary material for: MicroRNA Alterations for Diagnosis, Prognosis, and Treatment of Osteoporosis: A Comprehensive Review and Computational Functional Survey
Source: Front Genet. 2020 Mar 3;11:181. doi: 10.3389/fgene.2020.00181 (PMC7063117; doi:10.3389/fgene.2020.00181)
Supplement: Supplementary file 5 [file Table_4.xls]

## Sheet: Result
Table A4. Pathway terms significantly enriched by targets of the reported miRNAs.
Category	Term	Genes	FDR
KEGG_PATHWAY	hsa05200:Pathways in cancer	ADCY3, PTGS2, PDGFA, PGF, MMP9, STAT5B, MMP2, CXCL12, TGFB1, WNT1, CUL2, CDKN2A, SLC2A1, PIK3CA, PRKACA, PRKACB, RARB, FAS, GNG5, EGFR, ROCK1, RXRB, ROCK2, RELA, PIK3CD, STK4, MAPK1, CCDC6, HIF1A, EP300, VEGFA, MAPK9, LAMC1, FGFR2, FGFR3, GNAI3, GNAI2, GNAI1, ERBB2, BCL2L1, ITGB1, RBX1, ARNT, LAMB3, PTK2, KRAS, LAMB2, ITGAV, RAC1, RUNX1, TRAF3, DVL2, BMP2, EPAS1, TGFBR1, MET, CREBBP, TGFBR2, ITGA…	3.14934e-19
KEGG_PATHWAY	hsa05205:Proteoglycans in cancer	MMP9, FASLG, TLR4, MMP2, PDCD4, HOXD10, SDC2, IQGAP1, TGFB1, AKT1, CDC42, WNT1, CD44, ANK2, TIAM1, GAB1, RHOA, PIK3CA, PRKACA, FAS, PRKACB, MSN, FGF2, MYC, FRS2, TWIST2, AKT3, AKT2, EGFR, PRKCA, ARHGEF1, ROCK1, ROCK2, PIK3CD, TP53, PPP1CC, ARHGEF12, PPP1CB, PLAUR, SMO, MAPK1, CCND1, PPP1CA, HIF1A, VEGFA, MDM2, CAV1, ERBB3, ERBB2, PPP1R12B, PPP1R12C, RDX, ITGB1, TIMP3, PXN, SRC, IGF1R, PTK2, KRAS,…	1.44329e-13
KEGG_PATHWAY	hsa05215:Prostate cancer	FGFR2, HSP90AB1, E2F1, E2F2, E2F3, PDGFA, ERBB2, PTEN, TCF7L2, TCF7L1, CCNE2, AKT1, IGF1R, CCNE1, KRAS, CASP9, BCL2, SOS1, SOS2, CREB3L2, PIK3CA, PDGFD, PIK3R3, PIK3R1, AKT3, CHUK, AKT2, PIK3R2, EGFR, AR, HSP90AA1, RELA, CREB1, PIK3CD, CREBBP, TP53, RAF1, CREB5, RB1, CDK2, MAPK1, NRAS, CCND1, HSP90B1, CDKN1A, CDKN1B, EP300, ARAF, MDM2, MTOR, IKBKB	6.18394e-12
KEGG_PATHWAY	hsa05211:Renal cell carcinoma	EGLN3, EGLN2, TGFB1, ARNT, RBX1, AKT1, CDC42, CUL2, KRAS, PAK2, PAK3, PAK4, SOS1, GAB1, RAC1, SOS2, SLC2A1, PIK3CA, PIK3R3, RAPGEF1, AKT3, PIK3R1, AKT2, PIK3R2, EPAS1, VHL, CREBBP, MET, PIK3CD, RAF1, PTPN11, MAPK1, NRAS, CRKL, HIF1A, EP300, ETS1, ARAF, VEGFA, RAP1A, RAP1B, CRK	2.71005e-11
KEGG_PATHWAY	hsa05222:Small cell lung cancer	E2F1, FHIT, E2F2, E2F3, PTGS2, PTEN, CCNE2, AKT1, CCNE1, CASP9, PIK3CA, RARB, MYC, AKT3, CHUK, AKT2, RXRB, RELA, PIK3CD, TP53, CDK6, RB1, CDK4, CDK2, CCND1, LAMC1, CKS1B, BCL2L1, ITGB1, LAMB3, PTK2, LAMB2, ITGAV, BCL2, PIK3R3, PIK3R1, PIK3R2, TRAF3, COL4A2, COL4A1, ITGA3, COL4A6, LAMA4, CDKN1B, LAMA3, ITGA6, CKS2, APAF1, IKBKB	3.07865e-11
KEGG_PATHWAY	hsa04068:FoxO signaling pathway	FASLG, BNIP3, FOXO3, PTEN, TGFB1, AKT1, SLC2A4, PIK3CA, CAT, CHUK, AKT3, AKT2, EGFR, IRS2, RBL2, SGK3, PRKAB2, PIK3CD, PRKAB1, IRS1, STK4, BCL2L11, CDK2, MAPK1, CCND1, G6PC, EP300, CCND2, MAPK9, MDM2, GADD45A, ATG12, CCNG2, G6PC3, IGF1R, KRAS, SOS1, SOS2, BCL6, PRKAA1, PIK3R3, PIK3R1, PIK3R2, GABARAPL2, NLK, TGFBR1, CREBBP, TGFBR2, RAF1, MAPK11, MAPK10, HOMER1, SIRT1, HOMER2, STAT3, ATM, GABARAP,…	6.78901e-11
KEGG_PATHWAY	hsa05212:Pancreatic cancer	E2F1, E2F2, E2F3, ERBB2, BCL2L1, TGFB1, AKT1, CDC42, KRAS, CDKN2A, CASP9, RAC1, PIK3CA, PIK3R3, CHUK, AKT3, PIK3R1, PIK3R2, AKT2, EGFR, RELA, TGFBR1, TGFBR2, PIK3CD, TP53, RAF1, CDK6, RB1, MAPK10, STAT1, CDK4, STAT3, RAD51, MAPK1, CCND1, ARAF, VEGFA, JAK1, MAPK9, IKBKB	5.96034e-10
KEGG_PATHWAY	hsa05161:Hepatitis B	E2F1, E2F2, E2F3, MMP9, STAT5B, FASLG, TLR4, PTEN, TGFB1, AKT1, CCNE2, FOS, CCNE1, CASP9, CASP8, CREB3L2, PIK3CA, FAS, MYC, CCNA2, CHUK, AKT3, AKT2, PRKCA, EGR2, RELA, PIK3CD, TP53, CDK6, RB1, CDK4, CDK2, MAPK1, CCND1, EP300, MAPK9, SRC, ATF2, KRAS, DDX3X, PTK2B, BCL2, MAP3K1, PIK3R3, PIK3R1, NFATC1, PIK3R2, CREB1, TGFBR1, MAP2K4, CREBBP, RAF1, CREB5, MAPK10, STAT1, STAT3, NRAS, CDKN1A, CDKN1B, B…	6.07993e-09
KEGG_PATHWAY	hsa05220:Chronic myeloid leukemia	E2F1, E2F2, E2F3, STAT5B, BCL2L1, TGFB1, AKT1, KRAS, CDKN2A, SOS1, SOS2, PIK3CA, RUNX1, PIK3R3, MYC, CHUK, AKT3, PIK3R1, PIK3R2, AKT2, CTBP1, RELA, TGFBR1, TGFBR2, PIK3CD, TP53, RAF1, CDK6, RB1, CDK4, PTPN11, MAPK1, NRAS, CCND1, CDKN1A, CRKL, CDKN1B, ARAF, MDM2, IKBKB, CRK	9.45037e-09
KEGG_PATHWAY	hsa05223:Non-small cell lung cancer	E2F1, FHIT, E2F2, E2F3, ERBB2, FOXO3, AKT1, CDKN2A, KRAS, CASP9, SOS1, SOS2, PIK3CA, RARB, PIK3R3, AKT3, PIK3R1, PIK3R2, AKT2, PRKCA, EGFR, RXRB, PIK3CD, TP53, RAF1, CDK6, RB1, CDK4, STK4, EML4, NRAS, MAPK1, RASSF5, CCND1, ARAF	1.20143e-08
KEGG_PATHWAY	hsa04010:MAPK signaling pathway	MEF2C, ZAK, PDGFA, FASLG, DAXX, TGFB1, MAP3K7, AKT1, CDC42, FOS, MAP3K5, BDNF, MAP3K4, PAK2, IL1B, PRKACA, FAS, PRKACB, RAPGEF2, FGF2, MYC, AKT3, CHUK, AKT2, EGFR, PRKCA, RELA, TP53, STK4, DDIT3, MAP4K3, MAP4K4, MAPK1, CRKL, ARRB2, MAPK9, MAP3K14, GADD45A, MAP3K12, FGFR2, FGFR3, MAPKAPK5, PPP3R1, PPM1A, DUSP10, PPM1B, SRF, ATF2, KRAS, MAP3K3, MAP3K2, SOS1, MAP3K1, RASGRP1, SOS2, RAC1, PPP3CA, RAS…	9.56282e-08
KEGG_PATHWAY	hsa04151:PI3K-Akt signaling pathway	PDGFA, PGF, OSMR, EFNA3, PPP2R5C, TLR4, FOXO3, EIF4EBP1, CREB3L2, PIK3CA, PDGFD, GNG5, EGFR, RBL2, RELA, PIK3CD, IRS1, BCL2L11, RPTOR, DDIT4, MAPK1, VEGFA, COL1A2, LAMC1, COL1A1, FGFR2, PPP2R3A, FGFR3, MCL1, BCL2L1, ITGB1, G6PC3, CDC37, ATF2, PTK2, LAMB3, KRAS, LAMB2, ITGB8, ITGAV, RAC1, GYS1, MET, ITGA3, ITGA4, BRCA1, EPHA2, ITGA9, CDKN1A, LAMA4, CDKN1B, LAMA3, TSC1, ITGA6, ITGA5, RHEB, MTOR, IK…	9.96467e-08
KEGG_PATHWAY	hsa05219:Bladder cancer	E2F1, E2F2, E2F3, FGFR3, ERBB2, MMP9, CDH1, MMP2, SRC, CDKN2A, KRAS, THBS1, MYC, EGFR, TP53, RAF1, RB1, CDK4, DAPK1, RPS6KA5, NRAS, MAPK1, CDKN1A, CCND1, VEGFA, ARAF, HBEGF, MDM2	1.152e-07
KEGG_PATHWAY	hsa05206:MicroRNAs in cancer	CYP24A1, PTGS2, PDGFA, MMP9, HOXD10, BAK1, CDKN2A, CD44, CDCA5, RECK, EGFR, IRS2, ROCK1, SOCS1, IRS1, RPTOR, BCL2L11, DDIT4, EP300, VEGFA, CYP1B1, FGFR3, MCL1, ERBB3, ERBB2, BMPR2, BCL2L2, CCNG1, TIMP3, TRIM71, HNRNPK, KRAS, BMF, DNMT3B, DNMT3A, CREBBP, MET, BRCA1, ATM, NOTCH2, CDKN1A, NOTCH1, CDKN1B, ITGA5, GLS, SLC7A1, NOTCH4, DNMT1, MARCKS, MTOR, IKBKB, PLAU, KIF23, E2F1, BMI1, E2F2, E2F3, DIC…	1.02173e-06
KEGG_PATHWAY	hsa04350:TGF-beta signaling pathway	LTBP1, E2F5, BMPR2, TGFB1, ACVR1C, RBX1, ACVR1B, PPP2CA, ZFYVE9, ZFYVE16, PPP2CB, RHOA, THBS1, MYC, CUL1, PITX2, PPP2R1B, BMP2, SMAD9, ROCK1, SMAD7, TGFBR1, SMAD6, CREBBP, TGFBR2, SMAD5, SMAD1, MAPK1, NBL1, ACVR2B, EP300, SP1, ID2, ID1, TGIF1, ID4, TGIF2, ID3, SMURF1, BMPR1B, BAMBI, ACVR1	1.09779e-06
KEGG_PATHWAY	hsa04722:Neurotrophin signaling pathway	FASLG, FOXO3, AKT1, CDC42, BDNF, MAP3K5, GAB1, RHOA, PIK3CA, RAPGEF1, FRS2, AKT3, AKT2, IRAK2, RELA, PIK3CD, TP53, IRS1, PRKCD, MAPK1, CRKL, CAMK4, MAPK9, ZNF274, KRAS, MAP3K3, BCL2, MAP3K1, SOS1, RAC1, SOS2, SH2B1, PIK3R3, PIK3R1, PIK3R2, NTF3, RAF1, MAPK11, MAPK10, PTPN11, RPS6KA5, NTRK3, NRAS, RPS6KA3, RPS6KA1, RPS6KA2, MAPK14, BAX, RAP1A, RAP1B, IKBKB, CRK, CALM2	1.42589e-06
KEGG_PATHWAY	hsa04144:Endocytosis	CLTA, CHMP4C, LDLR, RAB5B, CHMP4B, TSG101, CHMP4A, CHMP6, CAPZA2, CAPZA1, VPS37A, PIP5K1B, VPS37B, VPS37C, PIP5K1A, CDC42, AP2B1, DAB2, GBF1, WWP1, ZFYVE16, ZFYVE9, GIT2, SPG20, RHOA, KIAA1033, VPS4B, STAM, ITCH, EGFR, KIF5B, HLA-A, HLA-C, HLA-B, LDLRAP1, HLA-G, ARPC1A, RAB11FIP5, ARPC1B, RAB11FIP2, ARRB2, MDM2, WASL, RAB11FIP1, VPS26A, EPN1, FGFR2, RAB7A, CAV1, FGFR3, SNX5, STAM2, SNX2, SNX1, AR…	2.96242e-06
KEGG_PATHWAY	hsa04668:TNF signaling pathway	CCL2, PTGS2, MMP9, CSF1, CXCL2, JAG1, IL15, ATF2, MAP3K7, LIF, AKT1, FOS, MAP3K5, CCL20, CASP7, CASP8, CREB3L2, BCL3, PIK3CA, IL1B, FAS, ITCH, PIK3R3, CHUK, AKT3, PIK3R1, TRAF3, PIK3R2, AKT2, ICAM1, CREB1, MAP2K3, RELA, MAP2K4, PIK3CD, CREB5, MAPK11, MAPK10, TAB2, TAB3, RPS6KA5, MAPK1, RPS6KA4, MAPK14, MAPK9, MAP3K14, TNFAIP3, IKBKB	5.32371e-06
KEGG_PATHWAY	hsa04115:p53 signaling pathway	ZMAT3, CHEK1, PMAIP1, CCNG1, CCNG2, SESN1, PTEN, SESN3, CCNE2, CCNE1, CDKN2A, CASP9, CASP8, FAS, RCHY1, THBS1, CDK1, TP53, CDK6, CDK4, ATM, CDK2, CCND1, CDKN1A, SERPINB5, CCND2, BBC3, RRM2, BAX, MDM2, SIAH1, APAF1, PERP, GADD45A, IGFBP3	8.60624e-06
KEGG_PATHWAY	hsa05166:HTLV-I infection	ADCY3, E2F1, E2F2, E2F3, TLN1, NRP1, TLN2, PDGFA, STAT5B, TBP, IL15, TGFB1, AKT1, FOS, WNT1, CDKN2A, SLC2A1, PIK3CA, PRKACA, PRKACB, MYB, MYC, TBPL1, CHUK, AKT3, AKT2, EGR1, ICAM1, EGR2, SLC25A4, RAN, SLC25A5, RELA, PIK3CD, TP53, HLA-A, HLA-C, RB1, HLA-B, CDK4, HLA-G, CCND1, EP300, CCND2, MAP3K14, HLA-DRA, CRTC3, PPP3R1, CHEK1, NFYB, BCL2L1, CALR, SRF, ATF2, KRAS, MAP3K3, MAP3K1, PPP3CA, PIK3R3, …	9.77423e-06
KEGG_PATHWAY	hsa04510:Focal adhesion	TLN1, PDGFA, PGF, TLN2, PTEN, VCL, AKT1, CDC42, PAK2, PAK3, PAK4, RHOA, PIK3CA, PDGFD, RAPGEF1, AKT3, AKT2, EGFR, PRKCA, ROCK1, ROCK2, PIK3CD, PPP1CC, PPP1CB, MAPK1, CCND1, PPP1CA, CRKL, CCND2, VEGFA, COL1A2, MAPK9, LAMC1, COL1A1, CAV1, ERBB2, PPP1R12B, PPP1R12C, ITGB1, PXN, SRC, IGF1R, LAMB3, PTK2, LAMB2, ITGB8, BCL2, SOS1, ITGAV, SOS2, RAC1, PPP1R12A, PIK3R3, THBS1, PIK3R1, PIK3R2, COL4A2, COL4…	1.36097e-05
KEGG_PATHWAY	hsa04152:AMPK signaling pathway	HMGCR, PPARG, PPP2R5C, FOXO3, MAP3K7, AKT1, EIF4EBP1, SLC2A4, CREB3L2, PIK3CA, CAB39, SCD5, CCNA2, AKT3, AKT2, PPP2R1B, IRS2, PRKAB2, PIK3CD, PFKP, PRKAB1, ADIPOR2, ADIPOR1, PFKM, IRS1, PPARGC1A, RPTOR, G6PC, CCND1, HNF4A, RAB14, PPP2R3A, PFKFB3, G6PC3, IGF1R, PPP2CA, PPP2CB, GYS1, PRKAA1, TBC1D1, PIK3R3, PIK3R1, PIK3R2, RAB2A, CREB1, SCD, CREB5, SIRT1, TSC1, RHEB, MTOR	3.93115e-05
KEGG_PATHWAY	hsa04110:Cell cycle	E2F1, E2F2, E2F3, CDC14A, E2F5, CDC14B, TGFB1, CCNE2, CCNE1, RAD21, CDKN2A, MYC, CCNA2, STAG2, CUL1, CDC7, CDK1, RBL2, CCNH, TP53, CDK6, RB1, CDK4, MCM4, CDK2, WEE1, CCND1, EP300, CCND2, MDM2, MAD2L2, GADD45A, ANAPC13, PRKDC, CHEK1, RBX1, TFDP2, CREBBP, CDC25C, CDC27, ATM, CDC25A, SMC3, CDC25B, CDKN1C, CDKN1A, YWHAH, CDKN1B, PLK1, YWHAQ, PCNA	5.37717e-05
KEGG_PATHWAY	hsa05214:Glioma	E2F1, E2F2, E2F3, PDGFA, PTEN, AKT1, IGF1R, CDKN2A, KRAS, SOS1, SOS2, PIK3CA, PIK3R3, AKT3, PIK3R1, PIK3R2, AKT2, PRKCA, EGFR, PIK3CD, TP53, RAF1, CDK6, RB1, CDK4, MAPK1, NRAS, CCND1, CDKN1A, ARAF, MDM2, MTOR, CALM2	6.1436e-05
KEGG_PATHWAY	hsa05210:Colorectal cancer	TCF7L2, TCF7L1, TGFB1, AKT1, FOS, KRAS, CASP9, BCL2, RAC1, RHOA, PIK3CA, PIK3R3, MYC, AKT3, PIK3R1, PIK3R2, APC, AKT2, MSH6, MSH3, MSH2, TGFBR1, PIK3CD, TGFBR2, TP53, RAF1, MAPK10, MAPK1, CCND1, BAX, ARAF, MAPK9	6.28985e-05
KEGG_PATHWAY	hsa04931:Insulin resistance	PPARA, TRIB3, PTEN, G6PC3, AKT1, PPP1R3D, SLC2A4, SLC2A1, GYS1, CREB3L2, PIK3CA, PRKAA1, PIK3R3, AKT3, PIK3R1, AKT2, PIK3R2, IRS2, PTPRF, CREB1, RELA, PRKAB2, PIK3CD, PRKAB1, CREB5, MAPK10, PRKCE, PPP1CC, PRKCD, PPARGC1A, IRS1, PPP1CB, PPARGC1B, STAT3, PTPN11, G6PC, PPP1CA, RPS6KA3, RPS6KA1, RPS6KA2, GFPT2, MGEA5, MAPK9, MTOR, PTPN1, IKBKB	8.06142e-05
KEGG_PATHWAY	hsa04919:Thyroid hormone signaling pathway	ATP1B1, THRA, THRB, SLC16A10, SRC, MED12L, AKT1, KRAS, CASP9, ITGAV, SLC2A1, PIK3CA, PRKACA, PRKACB, PIK3R3, PLCB1, MYC, AKT3, PIK3R1, AKT2, PIK3R2, PRKCA, KAT2B, RXRB, CREBBP, PIK3CD, TP53, MED12, RAF1, ATP1A2, STAT1, NOTCH2, MAPK1, NRAS, NOTCH1, CCND1, MED4, NCOA1, HIF1A, NCOA2, EP300, NCOA3, DIO3, NOTCH4, RHEB, MDM2, MTOR, SLC9A1	8.40134e-05
KEGG_PATHWAY	hsa05169:Epstein-Barr virus infection	MAP3K7, AKT1, CD44, PIK3CA, PSMD3, MYC, PSMD7, CCNA2, CHUK, AKT3, PSMD8, AKT2, ICAM1, LYN, RELA, PIK3CD, HLA-A, TP53, HLA-C, RB1, HLA-B, CDK2, HLA-G, TYK2, MDM2, MAPK9, MAP3K14, TNFAIP3, HLA-DRA, VIM, BCL2, PIK3R3, PIK3R1, PIK3R2, TRAF3, MAP2K3, MAP2K4, MAPK11, MAPK10, TAB2, STAT3, CDKN1A, PSMC6, PSMD14, CDKN1B, PSMC4, MAPK14, JAK1, IKBKB, RBPJ	8.52651e-05
KEGG_PATHWAY	hsa05203:Viral carcinogenesis	IL6ST, STAT5B, TBP, PMAIP1, CCNE2, BAK1, CDC42, CCNE1, GTF2E2, CDKN2A, GTF2A1, GSN, CASP8, RHOA, CREB3L2, PIK3CA, PRKACA, PRKACB, CCNA2, TBPL1, CDK1, SP100, EGR2, RBL2, LYN, RELA, PIK3CD, TP53, HLA-A, HLA-C, CDK6, RB1, HLA-B, CDK4, GTF2B, HLA-G, CDK2, MAPK1, CCND1, EP300, MRPS18B, CCND2, MDM2, UBE3A, CHEK1, SRF, SRC, PXN, ATF2, KRAS, HNRNPK, HIST1H4A, DDX3X, RAC1, PIK3R3, CHD4, PIK3R1, TRAF3, PIK…	0.000148426
KEGG_PATHWAY	hsa05230:Central carbon metabolism in cancer	FGFR2, FGFR3, ERBB2, PGAM1, HK2, PTEN, PDHB, AKT1, SLC1A5, KRAS, SLC2A1, PIK3CA, PDHA2, PIK3R3, MYC, AKT3, PIK3R1, PIK3R2, AKT2, EGFR, PIK3CD, MET, TP53, PFKP, RAF1, PFKM, NTRK3, MAPK1, NRAS, HIF1A, GLS, MTOR	0.000160418
KEGG_PATHWAY	hsa04914:Progesterone-mediated oocyte maturation	ADCY3, HSP90AB1, GNAI3, GNAI2, ANAPC13, GNAI1, PDE3B, AKT1, IGF1R, KRAS, PIK3CA, PRKACA, PRKACB, PIK3R3, CCNA2, AKT3, PIK3R1, PIK3R2, AKT2, CDK1, HSP90AA1, PIK3CD, RAF1, MAPK11, MAPK10, CDC25C, CDC27, CDK2, CDC25A, CDC25B, MAPK1, RPS6KA3, RPS6KA1, RPS6KA2, PLK1, MAPK14, ARAF, MAPK9, MAD2L2	0.000197711
KEGG_PATHWAY	hsa04012:ErbB signaling pathway	ERBB3, ERBB2, STAT5B, SRC, AKT1, PTK2, EIF4EBP1, KRAS, PAK2, PAK3, PAK4, SOS1, GAB1, SOS2, PIK3CA, PIK3R3, MYC, AKT3, PIK3R1, PIK3R2, AKT2, PRKCA, EGFR, MAP2K4, PIK3CD, RAF1, MAPK10, NCK2, MAPK1, NRAS, CDKN1A, CRKL, CDKN1B, EREG, ARAF, HBEGF, MAPK9, MTOR, CRK	0.000197711
KEGG_PATHWAY	hsa05221:Acute myeloid leukemia	PPARD, STAT5B, TCF7L2, TCF7L1, AKT1, EIF4EBP1, KRAS, SOS1, SOS2, PIK3CA, RUNX1, PIK3R3, MYC, CHUK, AKT3, PIK3R1, PIK3R2, AKT2, CEBPA, RELA, PIK3CD, RAF1, STAT3, NRAS, MAPK1, CCND1, ARAF, MTOR, IKBKB	0.000281679
KEGG_PATHWAY	hsa04910:Insulin signaling pathway	PDE3B, AKT1, PRKAR2B, EIF4EBP1, SLC2A4, PIK3CA, PRKACA, PRKACB, RAPGEF1, AKT3, AKT2, IRS2, PTPRF, SOCS2, SOCS1, PRKAB2, PIK3CD, FLOT1, PRKAB1, PPP1CC, PPARGC1A, IRS1, PPP1CB, RPTOR, MAPK1, PPP1CA, G6PC, CRKL, MAPK9, HK2, G6PC3, PPP1R3D, KRAS, SOS1, SOS2, GYS1, PRKAA1, PIK3R3, TRIP10, PIK3R1, PIK3R2, RAF1, MAPK10, NRAS, TSC1, PRKAR1A, ARAF, RHEB, MTOR, PTPN1, IKBKB, CRK, CALM2	0.000390536
KEGG_PATHWAY	hsa04810:Regulation of actin cytoskeleton	PDGFA, WASF1, PIP5K1B, IQGAP2, PIP5K1A, IQGAP1, VCL, CDC42, PAK2, PAK3, GSN, TIAM1, PAK4, RHOA, PIK3CA, MSN, PDGFD, FGF2, EGFR, ARHGEF1, LIMK2, ROCK1, LIMK1, ROCK2, PIK3CD, PPP1CC, ARHGEF12, PPP1CB, ARPC1A, ARPC1B, MAPK1, PPP1CA, CRKL, CFL2, WASL, FGFR2, FGFR3, DIAPH2, PPP1R12B, PPP1R12C, ABI2, ARPC4, RDX, ITGB1, PXN, SRC, PFN2, PTK2, KRAS, ITGB8, SOS1, ITGAV, SOS2, RAC1, PPP1R12A, PIK3R3, PIK3R1…	0.000433701
KEGG_PATHWAY	hsa04550:Signaling pathways regulating pluripotency of stem cells	BMI1, IL6ST, REST, ACVR1C, AKT1, WNT1, ACVR1B, PCGF3, PIK3CA, MYC, FGF2, AKT3, AKT2, PIK3CD, MAPK1, ACVR2B, ACVR1, FGFR2, FGFR3, SOX2, BMPR2, MEIS1, LIF, IGF1R, KRAS, HAND1, PIK3R3, PIK3R1, APC, PIK3R2, DVL2, FZD8, BMP2, SMAD9, TBX3, JARID2, SMAD5, RAF1, MAPK11, FZD3, SMAD1, FZD4, FZD7, STAT3, NRAS, ID2, ID1, MAPK14, JAK1, ID4, ID3, BMPR1B, KLF4	0.00066148
KEGG_PATHWAY	hsa05213:Endometrial cancer	EGFR, ERBB2, PIK3CD, TP53, RAF1, CDH1, FOXO3, PTEN, TCF7L2, TCF7L1, AKT1, MAPK1, NRAS, CCND1, KRAS, CASP9, SOS1, ARAF, SOS2, PIK3CA, PIK3R3, MYC, AKT3, PIK3R1, AKT2, PIK3R2, APC	0.000766125
KEGG_PATHWAY	hsa04917:Prolactin signaling pathway	STAT5B, FOXO3, SRC, AKT1, FOS, KRAS, SOS1, SOS2, PIK3CA, PIK3R3, AKT3, PIK3R1, PIK3R2, AKT2, SOCS2, RELA, PIK3CD, SOCS1, RAF1, MAPK11, MAPK10, SOCS5, STAT1, STAT3, MAPK1, NRAS, CCND1, TNFSF11, PRLR, CCND2, MAPK14, IRF1, MAPK9	0.000803586
KEGG_PATHWAY	hsa05218:Melanoma	E2F1, E2F2, E2F3, PDGFA, MITF, CDH1, PTEN, AKT1, IGF1R, CDKN2A, KRAS, PIK3CA, PDGFD, PIK3R3, FGF2, AKT3, PIK3R1, PIK3R2, AKT2, EGFR, PIK3CD, MET, TP53, RAF1, CDK6, RB1, CDK4, MAPK1, NRAS, CCND1, CDKN1A, ARAF, MDM2	0.000803586
KEGG_PATHWAY	hsa04915:Estrogen signaling pathway	ADCY3, HSP90AB1, GNAI3, GNAI2, FKBP5, GNAI1, MMP9, FKBP4, MMP2, SRC, ATF2, AKT1, FOS, KRAS, SOS1, SOS2, CREB3L2, PIK3CA, PRKACA, PRKACB, PLCB1, PIK3R3, AKT3, PIK3R1, HSPA8, PIK3R2, AKT2, EGFR, HSP90AA1, CREB1, PIK3CD, RAF1, CREB5, PRKCD, ITPR1, MAPK1, NRAS, HSP90B1, SP1, HBEGF, CALM2	0.00114844
KEGG_PATHWAY	hsa04066:HIF-1 signaling pathway	PFKFB3, ERBB2, HK2, EGLN3, EGLN2, TLR4, PDHB, RBX1, ARNT, AKT1, IGF1R, CUL2, EIF4EBP1, BCL2, HMOX1, SLC2A1, ENO2, PIK3CA, PDHA2, PIK3R3, AKT3, PIK3R1, AKT2, PIK3R2, PRKCA, EGFR, FLT1, VHL, RELA, CREBBP, PIK3CD, IL6R, STAT3, MAPK1, CDKN1A, HIF1A, EP300, CDKN1B, VEGFA, MTOR	0.00133316
KEGG_PATHWAY	hsa04520:Adherens junction	WASF3, ERBB2, WASF1, CTNND1, CDH1, TCF7L2, TCF7L1, SRC, IQGAP1, VCL, MAP3K7, CSNK2A2, IGF1R, CDC42, RAC1, RHOA, SSX2IP, YES1, EGFR, PTPRJ, PTPRF, NLK, TGFBR1, CREBBP, TGFBR2, MET, SNAI2, MAPK1, TJP1, EP300, PTPN1, WASL	0.00279159
KEGG_PATHWAY	hsa04141:Protein processing in endoplasmic reticulum	HSP90AB1, TUSC3, SEC24A, PDIA3, WFS1, UBE2G1, RNF185, PDIA6, UBQLN3, DNAJB12, PRKCSH, SSR1, BAK1, MAP3K5, DNAJB11, RPN1, RPN2, YOD1, SAR1B, SAR1A, DNAJC1, CUL1, SEC23A, HSP90AA1, MAN1A2, UFD1L, CRYAB, UBE2J1, MAN1A1, DDIT3, EIF2S1, MAPK9, NFE2L2, SEC23B, RAD23B, DERL2, DERL1, EDEM3, LMAN2, CALR, EDEM1, RBX1, UBE2D2, BCL2, UBE2D1, HSPA8, SEC61A2, DNAJA2, HERPUD1, NPLOC4, RRBP1, MAPK10, MAN1C1, ATF…	0.00304472
KEGG_PATHWAY	hsa04015:Rap1 signaling pathway	ADCY3, TLN1, PGF, TLN2, PDGFA, EFNA3, AKT1, CDC42, TIAM1, RHOA, RAPGEF5, PIK3CA, RAPGEF4, RAPGEF3, PDGFD, PLCB1, RAPGEF2, RAPGEF1, FGF2, AKT3, AKT2, PRKCA, EGFR, MAGI3, MAGI2, PIK3CD, GRIN2A, SIPA1L2, PRKD1, MAPK1, CRKL, KRIT1, VEGFA, FGFR2, GNAI3, FGFR3, GNAI2, GNAI1, CSF1, CTNND1, KITLG, CDH1, ITGB1, SRC, IGF1R, PFN2, KRAS, RAC1, PIK3R3, THBS1, PIK3R1, PIK3R2, PARD6B, FLT1, MAP2K3, MET, RAF1, M…	0.00444601
KEGG_PATHWAY	hsa04666:Fc gamma R-mediated phagocytosis	WASF3, MARCKSL1, WASF1, PIP5K1B, ARPC4, ARF6, PIP5K1A, AKT1, CDC42, GSN, RAC1, PIK3CA, PIK3R3, AKT3, PIK3R1, PIK3R2, AKT2, PRKCA, VAV3, LIMK2, LYN, LIMK1, PIK3CD, RAF1, PRKCE, PRKCD, ARPC1A, MAPK1, ARPC1B, MYO10, CRKL, CFL2, MARCKS, WASL, CRK	0.00720779
KEGG_PATHWAY	hsa05131:Shigellosis	WASF1, ARPC4, ITGB1, SRC, VCL, CDC42, PFN2, CD44, ATG5, RAC1, FBXW11, CHUK, RHOG, ROCK1, ROCK2, RELA, MAPK11, MAPK10, ARPC1A, MAPK1, ARPC1B, CRKL, ITGA5, MAPK14, MAPK9, WASL, MAD2L2, IKBKB, CRK	0.00825486
KEGG_PATHWAY	hsa04062:Chemokine signaling pathway	ADCY3, STAT5B, FOXO3, CXCL12, AKT1, CDC42, TIAM1, RHOA, PIK3CA, PRKACA, PRKACB, PLCB1, GNG5, CHUK, AKT3, AKT2, ROCK1, LYN, ROCK2, RELA, PIK3CD, CCL4L1, PRKCD, MAPK1, CCR7, CRKL, ARRB2, GNB5, WASL, CCL1, CCL2, GNAI3, GNAI2, FGR, CXCL5, GNAI1, CCR1, CXCL2, SRC, PXN, CCL26, CCL22, PTK2, KRAS, CCL20, PTK2B, SOS1, RAC1, SOS2, PIK3R3, PIK3R1, PIK3R2, VAV3, RAF1, STAT1, STAT3, NRAS, RAP1A, RAP1B, GRK5, …	0.00901484
KEGG_PATHWAY	hsa04380:Osteoclast differentiation	FOSL2, CSF1, PPARG, MITF, PPP3R1, FHL2, TGFB1, MAP3K7, AKT1, FOS, CYLD, TNFRSF11B, SQSTM1, RAC1, IL1B, PIK3CA, PPP3CA, PIK3R3, CHUK, AKT3, PIK3R1, NFATC1, PIK3R2, AKT2, CREB1, RELA, TGFBR1, TGFBR2, PIK3CD, SOCS1, MAPK11, FOSB, MAPK10, STAT1, TAB2, SIRPA, TYK2, IFNAR2, MAPK1, CTSK, TNFSF11, CAMK4, MAPK14, JAK1, MAPK9, MAP3K14, IKBKB	0.0171243
KEGG_PATHWAY	hsa04024:cAMP signaling pathway	ADCY3, ACOX1, PPARA, ATP1B1, PDE3B, GLI1, ATP2B1, AKT1, FOS, BDNF, ATP2B4, TIAM1, PDE4B, RHOA, CREB3L2, PIK3CA, PRKACA, RAPGEF4, RAPGEF3, PRKACB, AKT3, AKT2, ROCK1, ROCK2, RELA, PIK3CD, GRIN2A, PDE4D, PPP1CC, PPP1CB, MAPK1, PPP1CA, EP300, ADRB1, CAMK4, SSTR1, MAPK9, RYR2, GNAI3, GNAI2, GNAI1, SOX9, RAC1, PPP1R12A, PIK3R3, HCN4, PIK3R1, NFATC1, PIK3R2, HCN2, VAV3, CREB1, CREBBP, RAF1, PDE3A, CREB5…	0.0191017
KEGG_PATHWAY	hsa05202:Transcriptional misregulation in cancer	CCNT2, BMI1, MEF2C, LMO2, PDGFA, MMP9, PPARG, MYC, NFKBIZ, RXRB, RELA, TP53, HMGA2, DDIT3, MYCN, SS18, HHEX, EYA1, TAF15, CCND2, SIX1, MDM2, JMJD1C, FUT8, BCL2L1, MEIS1, IGF1R, PTK2, PER2, ETV1, BCL6, RUNX1, PLAT, CEBPA, IL3, ERG, FLT1, MET, TGFBR2, WHSC1, NR4A3, SMAD1, AFF1, DDX5, ATM, PROM1, CDKN1A, CDKN1B, SP1, ID2, H3F3B, PBX3, IGFBP3, HPGD, PLAU, KLF3	0.0221589
KEGG_PATHWAY	hsa05120:Epithelial cell signaling in Helicobacter pylori infection	ATP6V0E1, ATP6V1G1, ATP6V1B2, SRC, CDC42, RAC1, CHUK, EGFR, F11R, ADAM10, LYN, RELA, MAP2K4, MET, ATP6V1H, MAPK11, MAPK10, ATP6V1D, PTPN11, ATP6V1F, ATP6V1A, TJP1, ATP6V1E1, MAPK14, HBEGF, ADAM17, MAPK9, MAP3K14, IKBKB	0.0237052
KEGG_PATHWAY	hsa04210:Apoptosis	FASLG, BCL2L1, AKT1, CASP6, CASP9, CASP7, BCL2, CASP8, PIK3CA, FAS, PIK3R3, PIK3R1, AKT3, CHUK, AKT2, PIK3R2, IL3, RELA, DFFB, PIK3CD, TP53, ATM, TNFRSF10B, BAX, APAF1, IKBKB, MAP3K14	0.0437134
IPA_PATHWAY	Molecular Mechanisms of Cancer	ADCY3,AKT1,AKT2,AKT3,APAF1,APC,APH1B,ARHGEF1,ARHGEF10,ARHGEF11,ARHGEF12,ARHGEF3,ARHGEF5,ATM,AURKA,BAK1,BAX,BBC3,BCL2,BCL2L1,BCL2L11,BMP2,BMPR1B,BMPR2,BRCA1,CASP6,CASP7,CASP8,CASP9,CCND1,CCND2,CCNE1,CCNE2,CDC25A,CDC25B,CDC42,CDH1,CDK1,CDK2,CDK4,CDK6,CDKN1A,CDKN1B,CDKN2A,CHEK1,CREBBP,CRK,CTNND1,DAXX,E2F1,E2F2,E2F3,E2F5,E2F6,E2F8,EP300,FAS,FASLG,FOS,FZD3,FZD4,FZD7,FZD8,GAB1,GLI1,GNAI1,GNAI2,GNAI3,HI…	1.56192e-07
IPA_PATHWAY	Senescence Pathway	ACVR1,ACVR1B,ACVR1C,ACVR2B,AKT1,AKT2,AKT3,ANAPC13,ARAF,ASXL1,ATM,BMPR2,CACNA1C,CALM1 (includes others),CAMK4,CAPNS1,CAT,CBX2,CBX7,CCND1,CDC25A,CDC25B,CDC27,CDK1,CDK2,CDK4,CDK6,CDKN1A,CDKN1B,CDKN2A,CHEK1,CHUK,CREBBP,CXCL8,DHCR24,DMTF1,E2F1,E2F2,E2F3,E2F5,E2F6,E2F8,EIF4EBP1,ELF2,ELF4,ELK3,EP300,ETS1,EZH2,FOXO3,GADD45A,HBP1,HIPK2,IKBKB,ING1,ITSN2,KAT2B,KRAS,MAP2K3,MAP2K4,MAP3K7,MAPK1,MAPK14,MAPK4,MA…	2.67844e-06
IPA_PATHWAY	HGF Signaling	AKT1,AKT2,AKT3,ATF2,CCND1,CDC42,CDK2,CDKN1A,CDKN2A,CRKL,ELF2,ELF4,ELK3,ETS1,FOS,GAB1,ITGA3,ITGA4,ITGA5,ITGB1,KRAS,MAP2K4,MAP3K1,MAP3K10,MAP3K12,MAP3K14,MAP3K2,MAP3K3,MAP3K4,MAP3K5,MAP3K7,MAP3K9,MAPK1,MAPK10,MAPK9,MET,NRAS,PIK3C2B,PIK3CA,PIK3CD,PIK3R1,PIK3R2,PIK3R3,PRKCA,PRKCD,PRKCE,PRKD1,PTGS2,PTK2,PTPN11,PXN,RAC1,RAF1,RAP1A,RAP1B,RAP2A,RAP2B,RAPGEF1,SOS1,SOS2,STAT3	4.97433e-05
IPA_PATHWAY	p53 Signaling	AKT1,AKT2,AKT3,APAF1,ATM,BAX,BBC3,BCL2,BCL2L1,BRCA1,CASP6,CCND1,CCND2,CCNG1,CCNK,CDK2,CDK4,CDKN1A,CDKN2A,CHEK1,COQ8A,E2F1,EP300,FAS,GADD45A,HIF1A,HIPK2,JMY,KAT2B,MAPK14,MDM2,PCNA,PERP,PIK3C2B,PIK3CA,PIK3CD,PIK3R1,PIK3R2,PIK3R3,PLAGL1,PMAIP1,PRKDC,PTEN,RB1,SERPINB5,SERPINE2,SIRT1,SNAI2,THBS1,TNFRSF10B,TOPBP1,TP53,TP53BP2,TP53INP1,TP63,TRIM29	6.96182e-05
IPA_PATHWAY	Hepatic Fibrosis Signaling Pathway	ACTA2,ACVR1,ACVR1B,ACVR1C,ACVR2B,AKT1,AKT2,AKT3,ARAF,ATF2,BAMBI,BCL2,BMPR2,CACNA1C,CALM1 (includes others),CAMK4,CCL2,CCN2,CCND1,CDC42,CDKN1B,CHUK,COL1A1,COL1A2,CREB1,CREB5,CREBBP,CXCL8,DVL2,EZH2,FGF2,FLT1,FOS,FZD3,FZD4,FZD7,FZD8,GLI1,GLI2,GNAI1,GNAI2,GNAI3,HIF1A,ICAM1,IKBKB,IL1B,IL1RAP,IL1RN,IRAK2,IRS2,ITGA3,ITGA4,ITGA5,ITGB1,JAK1,KLF9,KRAS,LRP5,LRP6,MAP2K3,MAP2K4,MAP3K7,MAPK1,MAPK10,MAPK11,MAPK…	0.000127953
IPA_PATHWAY	Role of Tissue Factor in Cancer	AKT1,AKT2,AKT3,ARRB2,BCL2L1,CCN2,CDC42,CFL2,CSF1,CXCL8,EGFR,EGR1,F3,FGR,FRK,HBEGF,IL1B,ITGA3,ITGA6,ITGAV,ITGB1,KRAS,LIMK1,LIMK2,LYN,MAPK1,MAPK11,MAPK14,MMP13,MTOR,NRAS,PDIA6,PIK3C2B,PIK3CA,PIK3CD,PIK3R1,PIK3R2,PIK3R3,PLAUR,PLCB1,PRKCA,PTEN,PTK2B,PTPN11,RAC1,RAP1A,RAP1B,RAP2A,RAP2B,RPS6KA1,RPS6KA2,RPS6KA3,RPS6KA4,RPS6KA5,SRC,STAT5B,TP53,VEGFA,YES1	0.00022856
IPA_PATHWAY	NGF Signaling	AKT1,AKT2,AKT3,ATF2,BAX,CDC42,CHUK,CREB1,CREB5,CREBBP,CRK,GAB1,IKBKB,KRAS,MAP2K4,MAP3K1,MAP3K10,MAP3K12,MAP3K14,MAP3K2,MAP3K3,MAP3K4,MAP3K5,MAP3K7,MAP3K9,MAPK1,MAPK10,MAPK9,NRAS,PIK3C2B,PIK3CA,PIK3CD,PIK3R1,PIK3R2,PIK3R3,PRKCD,PTPN11,RAC1,RAF1,RAP1A,RAP1B,RAP2A,RAP2B,RELA,RHOA,RHOG,ROCK1,ROCK2,RPS6KA1,RPS6KA2,RPS6KA3,RPS6KA4,RPS6KA5,SOS1,SOS2,TP53,TRIO	0.000286415
IPA_PATHWAY	ERK/MAPK Signaling	ARAF,ATF2,CREB1,CREB5,CREBBP,CRK,CRKL,DUSP1,DUSP2,DUSP4,EIF4EBP1,ELF2,ELF4,ELK3,ETS1,FOS,H3-3A/H3-3B,ITGA3,ITGA4,ITGA5,ITGB1,KRAS,MAPK1,MAPKAPK5,MYC,MYCN,NFATC1,NRAS,PAK2,PAK3,PAK4,PIK3C2B,PIK3CA,PIK3CD,PIK3R1,PIK3R2,PIK3R3,PPARG,PPP1CB,PPP1CC,PPP1R12A,PPP1R3D,PPP2CA,PPP2CB,PPP2R1B,PPP2R3A,PPP2R5C,PRKACA,PRKACB,PRKAR1A,PRKAR2B,PRKCA,PRKCD,PRKCE,PTK2,PTK2B,PXN,RAC1,RAF1,RAP1A,RAP1B,RAP2A,RAP2B,RAP…	0.000286415
IPA_PATHWAY	Glucocorticoid Receptor Signaling	AKT1,AKT2,AKT3,ANXA1,AR,ARID1A,BCL2,BCL2L1,CCL2,CCNH,CDKN1A,CDKN1C,CEBPA,CHUK,CREB1,CREBBP,CREBZF,CXCL8,DUSP1,EP300,FKBP4,FKBP5,FOS,FOXO3,GTF2A1,GTF2B,GTF2E2,HMGB1,HSP90AA1,HSP90AB1,HSP90B1,HSPA8,ICAM1,IKBKB,IL1B,IL1RN,IL2,IL3,JAK1,KAT2B,KRAS,KRT10,KRT17,KRT7,MAP2K4,MAP3K1,MAP3K14,MAP3K7,MAPK1,MAPK10,MAPK11,MAPK14,MAPK9,NCOA1,NCOA2,NCOA3,NFAT5,NFATC1,NR3C1,NR3C2,NRAS,PIK3C2B,PIK3CA,PIK3CD,PIK3R1,…	0.000286415
IPA_PATHWAY	Pancreatic Adenocarcinoma Signaling	AKT1,AKT2,AKT3,BCL2,BCL2L1,CASP9,CCND1,CCNE1,CDC42,CDK2,CDK4,CDKN1A,CDKN1B,CDKN2A,E2F1,E2F2,E2F3,E2F5,E2F6,E2F8,EGFR,ERBB2,HBEGF,HMOX1,JAK1,KRAS,MAP2K4,MAPK1,MAPK10,MAPK9,MDM2,MMP9,NOTCH1,PA2G4,PGF,PIK3C2B,PIK3CA,PIK3CD,PIK3R1,PIK3R2,PIK3R3,PTGS2,RAC1,RAD51,RAF1,RB1,RELA,STAT1,STAT3,TGFB1,TGFBR1,TGFBR2,TP53,TYK2,VEGFA	0.000286415
IPA_PATHWAY	Ephrin Receptor Signaling	ABI1,ACTR2,ADAM10,AKT1,AKT2,AKT3,ARPC1A,ARPC1B,ARPC4,ATF2,CDC42,CFL2,CREB1,CREB5,CREBBP,CRK,CRKL,CXCL12,EFNA3,EFNB1,EFNB2,EPHA2,EPHA4,EPHA5,EPHA7,EPHB4,GNAI1,GNAI2,GNAI3,GNB5,GNG5,GRIN2A,ITGA3,ITGA4,ITGA5,ITGB1,KALRN,KRAS,LIMK1,LIMK2,MAP3K14,MAP4K4,MAPK1,NCK2,NRAS,PAK2,PAK3,PAK4,PDGFA,PDGFD,PGF,PTK2,PTPN11,PTPN13,PXN,RAC1,RAF1,RAP1A,RAP1B,RAP2A,RAP2B,RAPGEF1,RASA1,RGS3,RHOA,ROCK1,ROCK2,SDC2,SDCBP…	0.000286415
IPA_PATHWAY	Reelin Signaling in Neurons	ACTR2,AFDN,AKT1,AKT2,AKT3,APP,ARHGEF1,ARHGEF10,ARHGEF11,ARHGEF12,ARHGEF3,ARHGEF5,ARPC1A,ARPC1B,ARPC4,CDC42,CDH2,CDK5R1,CRK,CRKL,FGR,FRK,GRIN2A,ITGA3,ITGA4,ITGA5,ITGA6,ITGB1,LIMK1,LRP8,LYN,MAP1B,MAP2K3,MAP2K4,MAP3K10,MAP3K9,MAPK1,MAPK10,MAPK8IP2,MAPK9,MTOR,NDEL1,PAFAH1B1,PAFAH1B2,PIK3C2B,PIK3CA,PIK3CD,PIK3R1,PIK3R2,PIK3R3,RAC1,RAP1A,RAP1B,RAPGEF1,RHOA,SRC,VLDLR,WASF1,WASL,YES1	0.000426508
IPA_PATHWAY	Renal Cell Carcinoma Signaling	AKT1,AKT2,AKT3,ARNT,CDC42,CREBBP,CRK,CUL2,EGLN3,EP300,ETS1,FOS,GAB1,HIF1A,KRAS,MAPK1,MET,NRAS,PAK2,PAK3,PAK4,PIK3C2B,PIK3CA,PIK3CD,PIK3R1,PIK3R2,PIK3R3,PTPN11,RAC1,RAF1,RAP1A,RAP1B,RAP2A,RAP2B,RAPGEF1,RBX1,SLC2A1,SOS1,SOS2,TGFB1,UBC,UBD,VEGFA,VHL	0.00051949
IPA_PATHWAY	Endocannabinoid Cancer Inhibition Pathway	ADCY3,AKT1,AKT2,AKT3,ATF2,CASP2,CASP6,CASP7,CASP8,CASP9,CCND1,CCND2,CCNE1,CCNE2,CDH1,CDKN1A,CDKN1B,CREB1,CREB5,CREBBP,DDIT3,GNAI1,GNAI2,GNAI3,HIF1A,MAP2K3,MAP2K4,MAPK1,MAPK14,MMP2,MTOR,MYC,NSMAF,PGF,PIK3C2B,PIK3CA,PIK3CD,PIK3R1,PIK3R2,PIK3R3,PRKAA1,PRKAB1,PRKAB2,PRKACA,PRKACB,PRKAR1A,PRKAR2B,PTK2,RAF1,RHOA,ROCK1,ROCK2,RPTOR,SNAI2,SPTLC1,SRC,TCF4,TCF7L1,TCF7L2,TRIB3,TWIST2,VEGFA,VIM	0.000554114
IPA_PATHWAY	IL-8 Signaling	AKT1,AKT2,AKT3,ARAF,ARRB2,BAX,BCL2,BCL2L1,CCND1,CCND2,CDC42,CDH1,CHUK,CXCL8,EGFR,EIF4EBP1,FLT1,FOS,GNAI1,GNAI2,GNAI3,GNB5,GNG5,HBEGF,HMOX1,ICAM1,IKBKB,IQGAP1,IRAK2,ITGAV,KRAS,LASP1,LIMK1,LIMK2,MAP2K4,MAP4K4,MAPK1,MAPK10,MAPK9,MMP2,MMP9,MTOR,NOX4,NRAS,PAK2,PGF,PIK3C2B,PIK3CA,PIK3CD,PIK3R1,PIK3R2,PIK3R3,PRKCA,PRKCD,PRKCE,PRKD1,PTGS2,PTK2,PTK2B,RAB11FIP2,RAC1,RAF1,RAP1A,RAP1B,RAP2A,RAP2B,RELA,RHOA,R…	0.000965079
IPA_PATHWAY	Germ Cell-Sertoli Cell Junction Signaling	ACTA2,AFDN,AKT1,CDC42,CDH1,CDH2,CFL2,CTNND1,EPN1,GSN,IQGAP1,ITGA3,ITGA6,ITGB1,KEAP1,KRAS,LIMK1,LIMK2,MAP2K3,MAP2K4,MAP3K1,MAP3K10,MAP3K12,MAP3K14,MAP3K2,MAP3K3,MAP3K4,MAP3K5,MAP3K7,MAP3K9,MAPK1,MAPK10,MAPK14,MAPK9,MTMR2,NRAS,PAK2,PAK3,PAK4,PIK3C2B,PIK3CA,PIK3CD,PIK3R1,PIK3R2,PIK3R3,PLS1,PTK2,PXN,RAB8B,RAC1,RAP1A,RAP1B,RAP2A,RAP2B,RHOA,RHOB,RHOC,RHOG,RND3,SRC,TGFB1,TGFBR1,TGFBR2,TJP1,TUBA1C,TUBB6,…	0.000969699
IPA_PATHWAY	Mouse Embryonic Stem Cell Pluripotency	AKT1,AKT2,AKT3,APC,BMPR2,CREBBP,DVL2,FZD3,FZD4,FZD7,FZD8,ID1,ID2,ID3,ID4,IL6ST,JAK1,KRAS,LIF,MAP3K7,MAPK1,MAPK11,MAPK14,MYC,NRAS,PIK3C2B,PIK3CA,PIK3CD,PIK3R1,PIK3R2,PIK3R3,PTPN11,RAF1,RAP1A,RAP1B,RAP2A,RAP2B,SMAD1,SMAD5,SMAD9,SMO,SOS1,SOS2,SOX2,STAT3,TCF4,TCF7L1,TCF7L2,TP53,TYK2	0.000978162
IPA_PATHWAY	Regulation of the Epithelial-Mesenchymal Transition Pathway	ADAM17,AKT1,AKT2,AKT3,APC,APH1B,ARAF,BCL9,CDH1,CDH2,DVL2,EGFR,EGR1,ETS1,FGF2,FGFR2,FGFR3,FRS2,FZD3,FZD4,FZD7,FZD8,GAB1,HIF1A,HMGA2,ID2,JAG1,JAG2,JAK1,KRAS,MAP2K3,MAP2K4,MAPK1,MET,MMP2,MMP9,NCSTN,NOTCH1,NOTCH2,NOTCH4,NRAS,PARD6B,PDGFD,PIK3C2B,PIK3CA,PIK3CD,PIK3R1,PIK3R2,PIK3R3,PTPN11,RAF1,RAP1A,RAP1B,RAP2A,RAP2B,RBPJ,RELA,RHOA,SMO,SMURF1,SNAI2,SOS1,SOS2,STAT3,TCF4,TCF7L1,TCF7L2,TGFB1,TGFBR1,TGFBR2…	0.00100534
IPA_PATHWAY	Synaptogenesis Signaling Pathway	ACTR2,ADCY3,AFDN,AKT1,AKT2,AKT3,AP1B1,AP2A1,AP2B1,AP2M1,ARPC1A,ARPC1B,ARPC4,ATF2,BDNF,CACNA2D1,CALM1 (includes others),CAMK4,CDC42,CDH1,CDH10,CDH2,CHN1,CLASP2,CREB1,CREB5,CREBBP,CRK,CRKL,CTNND1,EFNA3,EFNB1,EFNB2,EIF4EBP1,EIF4EBP2,EPHA2,EPHA4,EPHA5,EPHA7,EPHB4,FARP1,FGR,GOSR1,GRIN2A,HSPA8,ITPR1,ITSN2,KALRN,KRAS,LIMK1,LRP8,LYN,MAP1B,MAPK1,MAPK14,MARCKS,MTOR,NAP1L1,NRAS,NRXN3,NSF,PAFAH1B1,PIK3C2B,PI…	0.00100534
IPA_PATHWAY	Glioblastoma Multiforme Signaling	AKT1,AKT2,AKT3,APC,CCND1,CCNE1,CDC42,CDK2,CDK4,CDK6,CDKN1A,CDKN1B,CDKN2A,E2F1,E2F2,E2F3,E2F5,E2F6,E2F8,EGFR,FZD3,FZD4,FZD7,FZD8,IGF1R,IGF2,ITPR1,KRAS,MAPK1,MDM2,MTOR,MYC,NF2,NRAS,PDGFA,PDGFD,PDIA3,PIK3C2B,PIK3CA,PIK3CD,PIK3R1,PIK3R2,PIK3R3,PLCB1,PLCL2,PRKCD,PTEN,RAC1,RAF1,RAP1A,RAP1B,RAP2A,RAP2B,RB1,RHOA,RHOB,RHOC,RHOG,RND3,SMO,SOS1,SOS2,SRC,TP53,TSC1,WNT1	0.00112556
IPA_PATHWAY	PTEN Signaling	AKT1,AKT2,AKT3,BCL2,BCL2L1,BCL2L11,BMPR1B,BMPR2,CASP9,CCND1,CDC42,CDKN1A,CDKN1B,CHUK,CSNK2A2,EGFR,FASLG,FGFR2,FGFR3,FLT1,FOXO3,IGF1R,IKBKB,INPP5B,ITGA3,ITGA4,ITGA5,ITGB1,KRAS,MAGI2,MAGI3,MAPK1,NRAS,NTRK3,OCRL,PIK3CA,PIK3CD,PIK3R1,PIK3R2,PIK3R3,PTEN,PTK2,RAC1,RAF1,RAP1A,RAP1B,RAP2A,RAP2B,RELA,SOS1,SOS2,SYNJ1,TGFBR1,TGFBR2,TGFBR3,YWHAH	0.00112556
IPA_PATHWAY	Chronic Myeloid Leukemia Signaling	AKT1,AKT2,AKT3,BCL2L1,CCND1,CDK4,CDK6,CDKN1A,CDKN1B,CDKN2A,CHUK,CRK,CRKL,CTBP1,E2F1,E2F2,E2F3,E2F5,E2F6,E2F8,IKBKB,KRAS,MAPK1,MDM2,MYC,NRAS,PA2G4,PIK3C2B,PIK3CA,PIK3CD,PIK3R1,PIK3R2,PIK3R3,PTPN11,RAF1,RAP1A,RAP1B,RAP2A,RAP2B,RB1,RBL2,RELA,SOS1,SOS2,STAT5B,TGFB1,TGFBR1,TGFBR2,TP53	0.00112556
IPA_PATHWAY	HOTAIR Regulatory Pathway	AGO1,AGO2,AGO3,AKT1,AKT2,AKT3,AR,ATXN1,CD44,CDH1,CDKN1A,COL1A1,COL1A2,CREBBP,DNMT3B,EP300,ERBB2,EZH2,FOXA1,H3-3A/H3-3B,HOXD10,ICAM1,IRF1,JARID2,KDM1A,KMT2A,KMT2C,LAMTOR5,MDM2,MET,MMP13,MMP2,MMP24,MMP9,MTF2,MYC,PCDH10,PIK3C2B,PIK3CA,PIK3CD,PIK3R1,PIK3R2,PIK3R3,PTEN,RBBP7,RCOR1,RELA,REST,RHOC,ROCK1,ROCK2,SNAI2,SNUPN,SRF,STAT3,STK38,TCF4,TCF7L1,TCF7L2,TGFB1,TLR4,TWIST2,VIM,WNT1	0.00112556
IPA_PATHWAY	Breast Cancer Regulation by Stathmin1	ADCY3,ARHGEF1,ARHGEF10,ARHGEF11,ARHGEF12,ARHGEF3,ARHGEF5,CALM1 (includes others),CAMK1D,CAMK4,CCNE1,CCNE2,CDC42,CDK1,CDK2,CDKN1A,CDKN1B,E2F1,E2F2,E2F3,E2F5,E2F6,E2F8,GNAI1,GNAI2,GNAI3,GNB5,GNG5,ITPR1,KRAS,LIMK1,LIMK2,MAPK1,NRAS,PIK3C2B,PIK3CA,PIK3CD,PIK3R1,PIK3R2,PIK3R3,PLCB1,PPP1CB,PPP1CC,PPP1R12A,PPP1R3D,PPP2CA,PPP2CB,PPP2R1B,PPP2R3A,PPP2R5C,PRKACA,PRKACB,PRKAR1A,PRKAR2B,PRKCA,PRKCD,PRKCE,PRKD1…	0.00112556
IPA_PATHWAY	Prostate Cancer Signaling	AKT1,AKT2,AKT3,AR,ATF2,BCL2,CASP9,CCND1,CCNE1,CCNE2,CDK2,CDKN1A,CDKN1B,CHUK,CREB1,CREB5,CREBBP,E2F1,GSTP1,HSP90AA1,HSP90AB1,HSP90B1,KRAS,MAPK1,MDM2,MTOR,NRAS,PA2G4,PIK3C2B,PIK3CA,PIK3CD,PIK3R1,PIK3R2,PIK3R3,PTEN,RAF1,RAP1A,RAP1B,RAP2A,RAP2B,RB1,RELA,SOS1,SOS2,TP53	0.00115809
IPA_PATHWAY	Actin Cytoskeleton Signaling	ABI2,ACTA2,ACTR2,APC,ARHGAP35,ARHGEF1,ARHGEF12,ARPC1A,ARPC1B,ARPC4,BRK1,CDC42,CFL2,CRK,CRKL,DIAPH2,F2R,FGF2,GSN,IQGAP1,IQGAP2,ITGA3,ITGA4,ITGA5,ITGB1,KRAS,LIMK1,LIMK2,MAPK1,MSN,MYH1,MYH2,MYH4,MYH9,MYL6,NCKAP1,NRAS,PAK2,PAK3,PAK4,PDGFA,PDGFD,PFN2,PIK3C2B,PIK3CA,PIK3CD,PIK3R1,PIK3R2,PIK3R3,PIP5K1A,PIP5K1B,PPP1CB,PPP1R12A,PPP1R12B,PTK2,PXN,RAC1,RAF1,RAP1A,RAP1B,RAP2A,RAP2B,RDX,RHOA,ROCK1,ROCK2,SLC9A…	0.00127914
IPA_PATHWAY	Rac Signaling	ABI2,ACTR2,ARPC1A,ARPC1B,ARPC4,BRK1,CD44,CDC42,CDK5R1,CFL2,IQGAP1,IQGAP2,ITGA3,ITGA4,ITGA5,ITGB1,KRAS,LIMK1,LIMK2,MAP2K4,MAP3K1,MAPK1,MCF2L,NCKAP1,NOX4,NRAS,PAK2,PAK3,PAK4,PIK3C2B,PIK3CA,PIK3CD,PIK3R1,PIK3R2,PIK3R3,PIKFYVE,PIP4K2C,PIP5K1A,PIP5K1B,PTK2,PTK2B,RAC1,RAF1,RAP1A,RAP1B,RAP2A,RAP2B,RELA,RHOA,TIAM1,WASF1	0.00132017
IPA_PATHWAY	Glioma Signaling	AKT1,AKT2,AKT3,CALM1 (includes others),CAMK1D,CAMK4,CCND1,CDK4,CDK6,CDKN1A,CDKN2A,E2F1,E2F2,E2F3,E2F5,E2F6,E2F8,EGFR,IDH1,IGF1R,IGF2,KRAS,MAPK1,MDM2,MTOR,NRAS,PA2G4,PDGFA,PDGFD,PIK3C2B,PIK3CA,PIK3CD,PIK3R1,PIK3R2,PIK3R3,PRKCA,PRKCD,PRKCE,PRKD1,PTEN,RAF1,RAP1A,RAP1B,RAP2A,RAP2B,RB1,RBL2,SOS1,SOS2,TP53	0.00156727
IPA_PATHWAY	Leukocyte Extravasation Signaling	ACTA2,AFDN,ARHGAP1,ARHGAP12,ARHGAP35,BMX,CD44,CD99,CDC42,CLDN1,CLDN11,CLDN18,CRK,CRKL,CTNND1,CXCL12,DLC1,EDIL3,F11R,GNAI1,GNAI2,GNAI3,ICAM1,ITGA3,ITGA4,ITGA5,ITGA6,ITGB1,MAP2K4,MAP3K4,MAPK1,MAPK10,MAPK11,MAPK14,MAPK9,MMP13,MMP2,MMP24,MMP9,MSN,MYL6,PIK3C2B,PIK3CA,PIK3CD,PIK3R1,PIK3R2,PIK3R3,PRKCA,PRKCD,PRKCE,PRKD1,PTK2,PTK2B,PTPN11,PXN,RAC1,RAP1A,RAP1B,RAPGEF3,RAPGEF4,RASGRP1,RASSF5,RDX,RHOA,ROCK1…	0.00173824
IPA_PATHWAY	AMPK Signaling	ADRB1,AK2,AKT1,AKT2,AKT3,ARID1A,ATF2,CAB39,CCNA2,CCND1,CDKN1A,CHRNA5,CREB1,CREB5,CREBBP,EIF4EBP1,EP300,FOXO3,GYS1,HMGCR,HNF4A,IRS1,IRS2,KAT2B,MAP2K3,MAP3K7,MAPK1,MAPK11,MAPK14,MTOR,PFKFB3,PFKM,PFKP,PHLPP2,PIK3C2B,PIK3CA,PIK3CD,PIK3R1,PIK3R2,PIK3R3,PPARGC1A,PPM1A,PPM1B,PPM1G,PPM1H,PPP2CA,PPP2CB,PPP2R1B,PPP2R3A,PPP2R5C,PRKAA1,PRKAB1,PRKAB2,PRKACA,PRKACB,PRKAR1A,PRKAR2B,RAB11A,RAB22A,RAB2A,RAB3A,RAB…	0.00193016
IPA_PATHWAY	SAPK/JNK Signaling	ATF2,CDC42,CRK,CRKL,DAXX,DUSP10,DUSP4,DUSP8,GAB1,GADD45A,GNG5,HNRNPK,IRS1,KRAS,MAP2K4,MAP3K1,MAP3K10,MAP3K12,MAP3K2,MAP3K3,MAP3K4,MAP3K5,MAP3K7,MAP3K9,MAP4K3,MAP4K4,MAP4K5,MAPK10,MAPK8IP2,MAPK9,MINK1,NFATC1,NRAS,PIK3C2B,PIK3CA,PIK3CD,PIK3R1,PIK3R2,PIK3R3,RAC1,RAP1A,RAP1B,RAP2A,RAP2B,SOS1,SOS2,TP53	0.00200196
IPA_PATHWAY	Epithelial Adherens Junction Signaling	ACTA2,ACTR2,ACVR1,ACVR1B,ACVR1C,ACVR2B,AFDN,AKT1,AKT2,AKT3,APC,ARPC1A,ARPC1B,ARPC4,BMPR2,CDC42,CDH1,CDH2,CLIP1,CRK,CTNND1,EGFR,EPN1,IQGAP1,KEAP1,KRAS,MAGI2,MET,MYH1,MYH2,MYH4,MYH9,MYL6,NOTCH1,NOTCH2,NOTCH4,NRAS,PTEN,RAC1,RAP1A,RAP1B,RAP2A,RAP2B,RAPGEF1,RHOA,SNAI2,SRC,SSX2IP,TCF4,TCF7L1,TCF7L2,TGFBR1,TGFBR2,TGFBR3,TUBA1C,TUBB6,VCL,WASF1,WASL,YES1	0.00218302
IPA_PATHWAY	PEDF Signaling	AKT1,AKT2,AKT3,BCL2,BCL2L1,BDNF,CASP7,CASP8,CHUK,DOCK3,FAS,FASLG,IKBKB,KRAS,MAPK1,MAPK11,MAPK14,NRAS,PIK3C2B,PIK3CA,PIK3CD,PIK3R1,PIK3R2,PIK3R3,PPARG,RAC1,RAF1,RAP1A,RAP1B,RAP2A,RAP2B,RELA,RHOA,ROCK1,ROCK2,SRF,TCF12,TCF4,TCF7L1,TCF7L2,TP53	0.00218302
IPA_PATHWAY	GNRH Signaling	ADCY3,ATF2,CACNA1C,CACNA2D1,CACNA2D3,CALM1 (includes others),CAMK4,CDC42,CREB1,CREB5,CREBBP,EGFR,EGR1,FOS,GNAI1,GNAI2,GNAI3,GNG5,HBEGF,ITPR1,KRAS,MAP2K3,MAP2K4,MAP3K1,MAP3K10,MAP3K12,MAP3K14,MAP3K2,MAP3K3,MAP3K4,MAP3K5,MAP3K7,MAP3K9,MAPK1,MAPK10,MAPK11,MAPK14,MAPK9,MMP2,NRAS,PAK2,PAK3,PAK4,PLCB1,PRKACA,PRKACB,PRKAR1A,PRKAR2B,PRKCA,PRKCD,PRKCE,PRKD1,PTK2,PTK2B,PXN,RAC1,RAF1,RAP1A,RAP1B,RAP2A,RAP2B…	0.00218302
IPA_PATHWAY	PPARα/RXRα Activation	ABCA1,ACAA1,ACOX1,ACVR1,ACVR1B,ACVR1C,ACVR2B,ADCY3,ADIPOR1,ADIPOR2,BCL3,BMPR2,CAND1,CHD5,CHUK,CKAP5,CLOCK,CREBBP,EP300,GOT2,GPD2,HSP90AA1,HSP90AB1,HSP90B1,IKBKB,IL1B,IL1RAP,IRS1,KRAS,MAP2K3,MAP2K4,MAP3K14,MAP3K7,MAP4K4,MAPK1,MAPK14,MED12,MEF2C,NCOA3,NCOA6,NRAS,PDIA3,PLCB1,PLCL2,PPARA,PPARGC1A,PRKAA1,PRKAB1,PRKAB2,PRKACA,PRKACB,PRKAR1A,PRKAR2B,PRKCA,RAF1,RAP1A,RAP1B,RAP2A,RAP2B,RELA,SOS1,SOS2,STAT…	0.00218302
IPA_PATHWAY	Non-Small Cell Lung Cancer Signaling	AKT1,AKT2,AKT3,CASP9,CCND1,CDK4,CDK6,CDKN2A,E2F1,EGFR,ERBB2,FHIT,FOXO3,ITPR1,KRAS,MAPK1,NRAS,PA2G4,PIK3C2B,PIK3CA,PIK3CD,PIK3R1,PIK3R2,PIK3R3,PRKCA,RAF1,RAP1A,RAP1B,RAP2A,RAP2B,RARB,RASSF5,RB1,RXRB,SOS1,SOS2,STK4,TP53	0.00243798
IPA_PATHWAY	Aryl Hydrocarbon Receptor Signaling	AHR,AHRR,ALDH1A2,ALDH2,ALDH3B1,ALDH9A1,APAF1,ARNT,ATM,BAX,CCNA2,CCND1,CCND2,CCNE1,CCNE2,CDK2,CDK4,CDK6,CDKN1A,CDKN1B,CDKN2A,CHEK1,CYP1A1,CYP1B1,DHFR,E2F1,EP300,FAS,FASLG,FOS,GSTP1,HSP90AA1,HSP90AB1,HSP90B1,IL1B,MAPK1,MDM2,MYC,NCOA2,NCOA3,NFE2L2,NFIA,NFIB,NFIC,RARB,RARG,RB1,RBL2,RELA,RXRB,SMARCA4,SP1,SRC,TGFB1,TP53,TRIP11	0.00247543
IPA_PATHWAY	B Cell Receptor Signaling	AKT1,AKT2,AKT3,ATF2,BCL2L1,BCL6,CALM1 (includes others),CAMK4,CDC42,CFL2,CHUK,CREB1,CREB5,CREBBP,EGR1,ETS1,GAB1,IKBKB,INPP5B,KRAS,LYN,MAP2K3,MAP2K4,MAP3K1,MAP3K10,MAP3K12,MAP3K14,MAP3K2,MAP3K3,MAP3K4,MAP3K5,MAP3K7,MAP3K9,MAPK1,MAPK11,MAPK14,MAPK9,MEF2C,MTOR,NFAT5,NFATC1,NRAS,OCRL,PIK3C2B,PIK3CA,PIK3CD,PIK3R1,PIK3R2,PIK3R3,PPP3CA,PPP3R1,PTEN,PTK2,PTK2B,PTPN11,RAC1,RAF1,RAP1A,RAP1B,RAP2A,RAP2B,RASS…	0.00247543
IPA_PATHWAY	Neuregulin Signaling	ADAM17,AKT1,AKT2,AKT3,CDK5R1,CDKN1B,CRK,CRKL,EGFR,ERBB2,ERBB3,ERBIN,EREG,HBEGF,HSP90AA1,HSP90AB1,HSP90B1,ITGA3,ITGA4,ITGA5,ITGB1,KRAS,MAPK1,MTOR,MYC,NRAS,PIK3R1,PIK3R2,PIK3R3,PRKCA,PRKCD,PRKCE,PRKD1,PTEN,PTPN11,RAF1,RAP1A,RAP1B,RAP2A,RAP2B,SOS1,SOS2,SRC,STAT5B	0.00252045
IPA_PATHWAY	Role of Macrophages, Fibroblasts and Endothelial Cells in Rheumatoid Arthritis	AKT1,AKT2,AKT3,APC,ATF2,CALM1 (includes others),CAMK4,CCL2,CCND1,CEBPA,CEBPG,CHUK,CREB1,CREB5,CREBBP,CSF1,CXCL12,CXCL8,DKK1,DKK3,FGF2,FOS,FZD3,FZD4,FZD7,FZD8,ICAM1,IKBKB,IL15,IL1B,IL1RAP,IL1RN,IL6R,IL6ST,IRAK2,KRAS,LRP5,LRP6,MAP2K3,MAP2K4,MAP3K14,MAP3K7,MAPK1,MAPK14,MAPK9,MMP13,MYC,NFAT5,NFATC1,NLK,NRAS,PDGFA,PDGFD,PDIA3,PGF,PIK3C2B,PIK3CA,PIK3CD,PIK3R1,PIK3R2,PIK3R3,PLCB1,PLCL2,PPP3CA,PPP3R1,PRK…	0.00252045
IPA_PATHWAY	Small Cell Lung Cancer Signaling	AKT1,AKT2,AKT3,APAF1,BCL2,BCL2L1,CASP9,CCND1,CCNE1,CCNE2,CDK2,CDK4,CDK6,CDKN1B,CHUK,CKS1B,E2F1,FHIT,IKBKB,MYC,PA2G4,PIAS3,PIK3C2B,PIK3CA,PIK3CD,PIK3R1,PIK3R2,PIK3R3,PTEN,PTGS2,PTK2,RARB,RB1,RELA,RXRB,TP53,TRAF3	0.00263546
IPA_PATHWAY	Osteoarthritis Pathway	ANKH,ANXA2,ATF2,BMP2,BMPR2,CASP2,CASP6,CASP7,CASP8,CASP9,CHUK,CREB1,CREB5,CREBBP,CXCL8,DDIT4,DKK1,EPAS1,FGF2,FGFR3,FOXO3,FZD3,FZD4,FZD7,FZD8,GLI1,GLI2,HES1,HIF1A,HMGB1,IL1B,IL1RAP,ITGA3,ITGA4,ITGA5,ITGB1,JAG1,MEF2C,MMP13,MMP9,MTF1,MTOR,NOTCH1,OCRL,PGF,PPARD,PPARG,PPARGC1A,PRKAA1,PRKAB1,PRKAB2,PTGS2,PTHLH,RAC1,RBPJ,RELA,SIRT1,SMAD1,SMAD5,SMAD6,SMAD7,SMAD9,SMO,SP1,TCF4,TCF7L1,TCF7L2,TGFB1,TGFBR1,TG…	0.00275737
IPA_PATHWAY	Paxillin Signaling	ACTA2,ARF1,ARF6,CDC42,CRK,GIT2,ITGA3,ITGA4,ITGA5,ITGA6,ITGA9,ITGAV,ITGB1,ITGB8,KRAS,MAP2K4,MAPK1,MAPK10,MAPK11,MAPK14,MAPK9,NCK2,NRAS,PAK2,PAK3,PAK4,PIK3C2B,PIK3CA,PIK3CD,PIK3R1,PIK3R2,PIK3R3,PTK2,PTK2B,PTPN12,PXN,RAC1,RAP1A,RAP1B,RAP2A,RAP2B,SOS1,SOS2,SRC,TLN1,TLN2,VCL	0.00288655
IPA_PATHWAY	RANK Signaling in Osteoclasts	AKT1,AKT2,AKT3,CALM1 (includes others),CAMK4,CHUK,FOS,GSN,IKBKB,MAP2K4,MAP3K1,MAP3K10,MAP3K12,MAP3K14,MAP3K2,MAP3K3,MAP3K4,MAP3K5,MAP3K7,MAP3K9,MAPK1,MAPK10,MAPK11,MAPK14,MAPK9,MITF,NFATC1,PIK3C2B,PIK3CA,PIK3CD,PIK3R1,PIK3R2,PIK3R3,PPP3CA,PPP3R1,PTK2B,RAF1,RELA,SRC,TAB2,TNFSF11	0.0031684
IPA_PATHWAY	ILK Signaling	ACTA2,AKT1,AKT2,AKT3,ATF2,BMP2,CCND1,CDC42,CDH1,CFL2,CREB1,CREB5,CREBBP,FOS,HIF1A,IRS1,IRS2,ITGB1,ITGB8,LIMS1,MAP2K4,MAPK1,MAPK10,MAPK9,MMP9,MTOR,MUC1,MYC,MYH1,MYH2,MYH4,MYH9,MYL6,NCK2,PGF,PIK3C2B,PIK3CA,PIK3CD,PIK3R1,PIK3R2,PIK3R3,PPP1R12A,PPP2CA,PPP2CB,PPP2R1B,PPP2R3A,PPP2R5C,PTEN,PTGS2,PTK2,PXN,RAC1,RELA,RHOA,RHOB,RHOC,RHOG,RND3,RPS6KA4,RPS6KA5,SNAI2,TESK1,TGFB1I1,TMSB10/TMSB4X,VCL,VEGFA,VIM	0.0031684
IPA_PATHWAY	Sertoli Cell-Sertoli Cell Junction Signaling	ACTA2,AFDN,AKT1,AKT2,AKT3,ATF2,CDC42,CDH1,CLDN1,CLDN11,CLDN18,EPB41,EPN1,F11R,GUCY1A1,ITGA3,ITGA4,ITGA5,ITGB1,KEAP1,KRAS,MAGI2,MAP2K3,MAP2K4,MAP3K1,MAP3K10,MAP3K12,MAP3K14,MAP3K2,MAP3K3,MAP3K4,MAP3K5,MAP3K7,MAP3K9,MAPK1,MAPK10,MAPK11,MAPK14,MAPK9,MPP6,MTMR2,NRAS,OCLN,PLS1,PRKACA,PRKACB,PRKAR1A,PRKAR2B,PTEN,RAB8B,RAC1,RAF1,RAP1A,RAP1B,RAP2A,RAP2B,SPTBN1,SPTBN2,SRC,TGFBR3,TJP1,TJP2,TUBA1C,TUBB6,VCL…	0.00318357
IPA_PATHWAY	IGF-1 Signaling	AKT1,AKT2,AKT3,CASP9,CCN2,CCN3,CSNK2A2,FOS,FOXO3,IGF1R,IGFBP3,IRS1,IRS2,JAK1,KRAS,MAPK1,NRAS,PIK3C2B,PIK3CA,PIK3CD,PIK3R1,PIK3R2,PIK3R3,PRKACA,PRKACB,PRKAR1A,PRKAR2B,PTK2,PTPN11,PXN,RAF1,RAP1A,RAP1B,RAP2A,RAP2B,RASA1,SOCS1,SOCS2,SOCS5,SOCS6,SOS1,SOS2,SRF,STAT3,YWHAH,YWHAQ	0.00318357
IPA_PATHWAY	Endocannabinoid Developing Neuron Pathway	ADCY3,AKT1,AKT2,AKT3,ARAF,ATF2,BRCA1,CCND1,CDKN1B,CREB1,CREB5,CREBBP,GNAI1,GNAI2,GNAI3,GNG5,KRAS,MAP2K3,MAP2K4,MAPK1,MAPK10,MAPK11,MAPK14,MAPK4,MAPK6,MAPK9,MGLL,MTOR,NRAS,PIK3C2B,PIK3CA,PIK3CD,PIK3R1,PIK3R2,PIK3R3,PRKACA,PRKACB,PRKAR1A,PRKAR2B,RAC1,RAF1,RAP1A,RAP1B,RAP2A,RAP2B,RHOA,RPTOR,SRC,STAT3	0.00318357
IPA_PATHWAY	Wnt/β-catenin Signaling	ACVR1,ACVR1B,ACVR1C,ACVR2B,AKT1,AKT2,AKT3,APC,APPL2,BCL9,BMPR2,CCND1,CD44,CDH1,CDH2,CDKN2A,CREBBP,CSNK1G1,CSNK1G3,CSNK2A2,DKK1,DKK3,DVL2,EP300,FZD3,FZD4,FZD7,FZD8,GJA1,LRP5,LRP6,MAP3K7,MDM2,MYC,NLK,PPARD,PPP2CA,PPP2CB,PPP2R1B,PPP2R3A,PPP2R5C,RARB,RARG,SMO,SOX11,SOX17,SOX2,SOX4,SOX5,SRC,TCF4,TCF7L1,TCF7L2,TGFB1,TGFBR1,TGFBR2,TGFBR3,TLE1,TLE4,TP53,UBC,UBD,WNT1	0.00334243
IPA_PATHWAY	HER-2 Signaling in Breast Cancer	AKT1,AKT2,AKT3,CASP9,CCND1,CCNE1,CCNE2,CDC42,CDK6,CDKN1A,CDKN1B,EGFR,ERBB2,ERBB3,ITGB1,ITGB8,KRAS,MAP3K5,MDM2,MMP2,NRAS,PARD6B,PIK3C2B,PIK3CA,PIK3CD,PIK3R1,PIK3R2,PIK3R3,PRKCA,PRKCD,PRKCE,PRKD1,RAP1A,RAP1B,RAP2A,RAP2B,SOS1,SOS2,TP53,TSC1	0.00351069
IPA_PATHWAY	TGF-β Signaling	ACVR1,ACVR1B,ACVR1C,ACVR2B,BCL2,BMP2,BMPR1B,BMPR2,CDC42,CREBBP,EP300,FOS,HNF4A,KRAS,MAP2K3,MAP2K4,MAP3K7,MAPK1,MAPK11,MAPK14,MAPK9,NRAS,PITX2,RAF1,RAP1A,RAP1B,RAP2A,RAP2B,SKI,SMAD1,SMAD5,SMAD6,SMAD7,SMAD9,SMURF1,SOS1,SOS2,TGFB1,TGFBR1,TGFBR2,TGIF1,VDR,ZFYVE9	0.00421125
IPA_PATHWAY	HIF1α Signaling	AKT1,AKT2,AKT3,ARNT,COPS5,CREBBP,CUL2,EGLN2,EGLN3,EP300,HIF1A,HSP90AA1,KRAS,LDHA,LDHB,MAPK1,MAPK10,MAPK11,MAPK14,MAPK4,MAPK6,MAPK9,MDM2,MMP13,MMP2,MMP24,MMP9,NCOA1,NRAS,PGF,PIK3C2B,PIK3CA,PIK3CD,PIK3R1,PIK3R2,PIK3R3,RAP1A,RAP1B,RAP2A,RAP2B,RBX1,SLC2A1,SLC2A3,SLC2A4,TP53,VEGFA,VHL	0.00421125
IPA_PATHWAY	Colorectal Cancer Metastasis Signaling	ADCY3,AKT1,AKT2,AKT3,APC,BAX,BCL2L1,CASP9,CCND1,CDC42,CDH1,EGFR,FOS,FZD3,FZD4,FZD7,FZD8,GNB5,GNG5,IL6R,IL6ST,JAK1,KRAS,LRP5,LRP6,MAP2K4,MAPK1,MAPK10,MAPK9,MMP13,MMP2,MMP24,MMP9,MSH2,MSH3,MSH6,MYC,NRAS,PGF,PIK3C2B,PIK3CA,PIK3CD,PIK3R1,PIK3R2,PIK3R3,PRKACA,PRKACB,PRKAR1A,PRKAR2B,PTGER4,PTGS2,RAC1,RAP1A,RAP1B,RAP2A,RAP2B,RELA,RHOA,RHOB,RHOC,RHOG,RND3,SIAH1,SMO,SOS1,SOS2,SRC,STAT1,STAT3,TCF4,TCF7L1,T…	0.00421125
IPA_PATHWAY	Ovarian Cancer Signaling	AKT1,AKT2,AKT3,APC,BCL2,BRCA1,CCND1,CD44,CDK4,CDKN2A,E2F1,EGFR,FZD3,FZD4,FZD7,FZD8,GJA1,KRAS,MAPK1,MMP2,MMP9,MSH2,MSH6,MTOR,NRAS,PA2G4,PGF,PIK3C2B,PIK3CA,PIK3CD,PIK3R1,PIK3R2,PIK3R3,PRKACA,PRKACB,PRKAR1A,PRKAR2B,PTEN,PTGS2,RAD51,RAF1,RAP1A,RAP1B,RAP2A,RAP2B,RB1,SMO,SRC,TCF4,TCF7L1,TCF7L2,TP53,VEGFA,WNT1	0.00421125
IPA_PATHWAY	Systemic Lupus Erythematosus In T Cell Signaling Pathway	AKT1,AKT2,AKT3,ATF2,BCL6,CAMK4,CASP2,CASP6,CASP7,CASP8,CASP9,CD28,CD44,CDC42,CREB1,CREB5,CREBBP,DNMT1,FAS,FASLG,FOS,GADD45A,GNAI1,GNAI2,GNAI3,HLA-A,HLA-B,HLA-C,HLA-DRA,HLA-G,IL2,IRF4,ITPR1,KRAS,MAP2K3,MAP2K4,MAPK1,MSN,MTOR,NRAS,PIK3C2B,PIK3CA,PIK3CD,PIK3R1,PIK3R2,PIK3R3,PPP2CA,PPP2CB,PPP2R1B,PPP2R3A,PPP2R5C,PPP3CA,PPP3R1,PTK2,RAC1,RAP1A,RAP1B,RAP2A,RAP2B,RDX,RHOA,RHOB,RHOC,RHOG,RND3,ROCK1,ROCK2,R…	0.00421125
IPA_PATHWAY	JAK/Stat Signaling	AKT1,AKT2,AKT3,BCL2L1,CCKBR,CDKN1A,FOS,JAK1,KRAS,MAPK1,MTOR,NRAS,PIAS2,PIAS3,PIK3C2B,PIK3CA,PIK3CD,PIK3R1,PIK3R2,PIK3R3,PTPN1,PTPN11,RAF1,RAP1A,RAP1B,RAP2A,RAP2B,RELA,SOCS1,SOCS2,SOCS5,SOCS6,SOS1,SOS2,STAT1,STAT3,STAT5B,TYK2	0.00466772
IPA_PATHWAY	Integrin Signaling	ACTA2,ACTR2,AKT1,AKT2,AKT3,ARF1,ARF4,ARF5,ARF6,ARHGAP26,ARPC1A,ARPC1B,ARPC4,CAPNS1,CAV1,CDC42,CRK,CRKL,GSN,ITGA3,ITGA4,ITGA5,ITGA6,ITGA9,ITGAV,ITGB1,ITGB8,KRAS,LIMS1,MAP2K4,MAPK1,NCK2,NRAS,PAK2,PAK3,PAK4,PFN2,PIK3C2B,PIK3CA,PIK3CD,PIK3R1,PIK3R2,PIK3R3,PIKFYVE,PPP1CB,PPP1R12A,PPP1R12B,PTEN,PTK2,PXN,RAC1,RAF1,RAP1A,RAP1B,RAP2A,RAP2B,RAPGEF1,RHOA,RHOB,RHOC,RHOG,RND3,ROCK1,SOS1,SOS2,SRC,TLN1,TLN2,VCL…	0.00466772
IPA_PATHWAY	PI3K/AKT Signaling	AKT1,AKT2,AKT3,BCL2,BCL2L1,CCND1,CDC37,CDKN1A,CDKN1B,CHUK,EIF4EBP1,FOXO3,GAB1,GYS1,HSP90AA1,HSP90AB1,HSP90B1,IKBKB,IL6R,IL6ST,INPP5B,ITGA3,ITGA4,ITGA5,ITGB1,JAK1,KRAS,LIMS1,MAP3K5,MAPK1,MCL1,MDM2,MTOR,NRAS,OCRL,PIK3CA,PIK3CD,PIK3R1,PIK3R2,PIK3R3,PPP2CA,PPP2CB,PPP2R1B,PPP2R3A,PPP2R5C,PTEN,PTGS2,RAF1,RAP1A,RAP1B,RAP2A,RAP2B,RELA,RHEB,SOS1,SOS2,SYNJ1,TP53,TSC1,TYK2,YWHAH,YWHAQ	0.00491649
IPA_PATHWAY	Cardiac Hypertrophy Signaling (Enhanced)	ACVR1,ACVR1B,ACVR1C,ACVR2B,ADCY3,ADRB1,AKAP13,AKT1,AKT2,AKT3,ATF2,ATF6,ATP2A2,BMPR2,CACNA1C,CALM1 (includes others),CAMK4,CHUK,CXCL8,DIAPH2,DVL2,EDA,EIF4EBP1,EP300,FASLG,FGF2,FGFR2,FGFR3,FZD3,FZD4,FZD7,FZD8,GNAI1,GNAI2,GNAI3,GNG5,HAND1,IGF1R,IKBKB,IL12A,IL15,IL1B,IL2,IL3,IL6R,IL6ST,ITGA3,ITGA4,ITGA5,ITGB1,ITPR1,KRAS,LIF,MAP2K3,MAP2K4,MAP3K1,MAP3K10,MAP3K12,MAP3K14,MAP3K2,MAP3K3,MAP3K4,MAP3K5,MAP3…	0.00536981
IPA_PATHWAY	Myc Mediated Apoptosis Signaling	AKT1,AKT2,AKT3,APAF1,BAX,BCL2,CASP8,CASP9,CDKN2A,FAS,FASLG,IGF1R,KRAS,MAP2K4,MAPK10,MAPK9,MYC,NRAS,PIK3C2B,PIK3CA,PIK3CD,PIK3R1,PIK3R2,PIK3R3,RAP1A,RAP1B,RAP2A,RAP2B,SOS1,SOS2,TP53,YWHAH,YWHAQ	0.00536981
IPA_PATHWAY	Axonal Guidance Signaling	ACTR2,ADAM10,ADAM17,ADAM9,ADAMTS1,AKT1,AKT2,AKT3,ARHGEF11,ARHGEF12,ARPC1A,ARPC1B,ARPC4,BDNF,BMP2,CDC42,CFL2,COPS5,CRK,CRKL,CXCL12,DPYSL2,EFNA3,EFNB1,EFNB2,EPHA2,EPHA4,EPHA5,EPHA7,EPHB4,ERBB2,FZD3,FZD4,FZD7,FZD8,GLI1,GLI2,GNAI1,GNAI2,GNAI3,GNB5,GNG5,HERC2,ITGA3,ITGA4,ITGA5,ITGB1,KALRN,KRAS,LIMK1,LIMK2,MAPK1,MET,MMP13,MMP2,MMP24,MMP9,MYL6,NCK2,NFAT5,NFATC1,NRAS,NRP1,NRP2,NTF3,NTRK3,PAK2,PAK3,PAK4,P…	0.00536981
IPA_PATHWAY	Cardiac Hypertrophy Signaling	ADCY3,ADRB1,AKT1,ATF2,CACNA1C,CALM1 (includes others),CAMK4,CDC42,CREB1,CREBBP,EP300,GNAI1,GNAI2,GNAI3,GNB5,GNG5,HAND1,IGF1R,IL6R,IRS1,KRAS,MAP2K3,MAP2K4,MAP3K1,MAP3K10,MAP3K12,MAP3K14,MAP3K2,MAP3K3,MAP3K4,MAP3K5,MAP3K7,MAP3K9,MAPK1,MAPK10,MAPK11,MAPK14,MAPK9,MEF2C,MTOR,MYL6,NRAS,PDIA3,PIK3C2B,PIK3CA,PIK3CD,PIK3R1,PIK3R2,PIK3R3,PLCB1,PLCL2,PPP3CA,PPP3R1,PRKACA,PRKACB,PRKAR1A,PRKAR2B,RAC1,RAF1,RAP…	0.00597248
IPA_PATHWAY	Melanoma Signaling	AKT1,AKT2,AKT3,CCND1,CDH1,CDK4,CDKN1A,CDKN2A,E2F1,KRAS,MAPK1,MDM2,MITF,NRAS,PIK3C2B,PIK3CA,PIK3CD,PIK3R1,PIK3R2,PIK3R3,PTEN,RAF1,RAP1A,RAP1B,RAP2A,RAP2B,RB1,TP53	0.00597248
IPA_PATHWAY	Sumoylation Pathway	AR,CBX4,CDC42,CDH1,CEBPA,CREBBP,CTBP1,DAXX,DNMT3A,EP300,ETS1,FAS,FASLG,FOS,KDM1A,MAP2K4,MAP3K5,MAPK10,MAPK9,MDM2,MYB,NR3C1,PCNA,RAC1,RAN,RANBP2,RCOR1,RFC3,RHOA,RHOB,RHOC,RHOG,RND3,RNF4,SENP5,SIRT1,SNCA,SP1,SP100,SUMO2,TP53,UBE2I,ZNF217	0.00611018
IPA_PATHWAY	FAK Signaling	ACTA2,AKT1,AKT2,AKT3,ARHGAP26,CAPNS1,CRK,EGFR,GIT2,ITGA3,ITGA4,ITGA5,ITGB1,KRAS,MAPK1,NRAS,PAK2,PAK3,PAK4,PIK3C2B,PIK3CA,PIK3CD,PIK3R1,PIK3R2,PIK3R3,PTEN,PTK2,PXN,RAC1,RAF1,RAP1A,RAP1B,RAP2A,RAP2B,SOS1,SOS2,SRC,TLN1,TLN2,TNS1,VCL	0.00611018
IPA_PATHWAY	Protein Kinase A Signaling	ADCY3,ADD3,AKAP1,AKAP11,AKAP13,AKAP9,ANAPC13,ATF2,CALM1 (includes others),CAMK4,CDC14B,CDC25A,CDC25B,CDC27,CHUK,CREB1,CREB5,CREBBP,DUSP1,DUSP10,DUSP11,DUSP2,DUSP4,DUSP5,DUSP8,EPM2A,EYA1,GNAI1,GNAI2,GNAI3,GNB5,GNG5,GYS1,H1-10,H3-3A/H3-3B,ITPR1,KDELR2,MAP3K1,MAPK1,MPPED2,MTMR3,MYH2,MYH4,MYL6,NFAT5,NFATC1,PALM2AKAP2,PDE3A,PDE3B,PDE4B,PDE4D,PDE7A,PDE7B,PDIA3,PLCB1,PLCL2,PPP1CB,PPP1CC,PPP1R12A,PPP1R3D…	0.00611018
IPA_PATHWAY	RAR Activation	ADCY3,AKT1,AKT2,AKT3,ALDH1A2,ARID1A,BMP2,CARM1,CCNH,CREBBP,CSNK2A2,DUSP1,EP300,FOS,IGFBP3,KAT2B,MAP2K4,MAP3K1,MAP3K5,MAPK1,MAPK10,MAPK11,MAPK14,MAPK9,NCOA1,NR2F6,PARP1,PIK3CA,PIK3CD,PIK3R1,PIK3R2,PIK3R3,PNRC1,PPARGC1A,PRKACA,PRKACB,PRKAR1A,PRKAR2B,PRKCA,PRKCD,PRKCE,PRKD1,PTEN,RAC1,RARB,RARG,RDH10,RELA,RXRB,SMAD1,SMAD5,SMAD6,SMAD7,SMAD9,SMARCA2,SMARCA4,SMARCC1,SMARCD1,SMARCD2,SMARCE1,SRC,STAT5B,TG…	0.00730126
IPA_PATHWAY	Prolactin Signaling	CREBBP,EP300,FOS,IRF1,IRS1,KRAS,MAPK1,MYC,NR3C1,NRAS,PIK3C2B,PIK3CA,PIK3CD,PIK3R1,PIK3R2,PIK3R3,PRKCA,PRKCD,PRKCE,PRKD1,PRLR,PTPN11,RAF1,RAP1A,RAP1B,RAP2A,RAP2B,SOCS1,SOCS2,SOCS5,SOCS6,SOS1,SOS2,SP1,STAT1,STAT3,STAT5B	0.00730126
IPA_PATHWAY	EGF Signaling	AKT1,AKT2,AKT3,CSNK2A2,EGFR,FOS,ITPR1,JAK1,MAP2K4,MAP3K1,MAPK1,MAPK11,MAPK14,MTOR,PIK3C2B,PIK3CA,PIK3CD,PIK3R1,PIK3R2,PIK3R3,PRKCA,RAF1,RASA1,SOS1,SOS2,SRC,SRF,STAT1,STAT3	0.00771189
IPA_PATHWAY	LPS-stimulated MAPK Signaling	ATF2,CDC42,CHUK,CREB1,FOS,IKBKB,KRAS,MAP2K3,MAP2K4,MAP3K14,MAP3K5,MAP3K7,MAPK1,MAPK10,MAPK11,MAPK14,MAPK9,NRAS,PIK3C2B,PIK3CA,PIK3CD,PIK3R1,PIK3R2,PIK3R3,PRKCA,PRKCD,PRKCE,PRKD1,RAC1,RAF1,RAP1A,RAP1B,RAP2A,RAP2B,RELA,SRF,TLR4	0.00803257
IPA_PATHWAY	Insulin Receptor Signaling	AKT1,AKT2,AKT3,CRK,CRKL,EIF4EBP1,FOXO3,GAB1,GYS1,INPP5B,IRS1,IRS2,JAK1,KRAS,MAPK1,MTOR,NRAS,OCRL,PDE3B,PIK3C2B,PIK3CA,PIK3CD,PIK3R1,PIK3R2,PIK3R3,PPP1CB,PPP1CC,PPP1R12A,PPP1R3D,PRKACA,PRKACB,PRKAR1A,PRKAR2B,PTEN,PTPN1,PTPN11,PTPRF,RAF1,RAP1A,RAP1B,RAP2A,RAP2B,RAPGEF1,RPTOR,SGK1,SLC2A4,SOS1,SOS2,SYNJ1,TRIP10,TSC1	0.00803257
IPA_PATHWAY	FLT3 Signaling in Hematopoietic Progenitor Cells	AKT1,AKT2,AKT3,ATF2,CREB1,CREB5,CREBBP,EIF4EBP1,KRAS,MAPK1,MAPK11,MAPK14,MTOR,NRAS,PIK3C2B,PIK3CA,PIK3CD,PIK3R1,PIK3R2,PIK3R3,PTPN11,RAF1,RAP1A,RAP1B,RAP2A,RAP2B,RPS6KA1,RPS6KA2,RPS6KA3,RPS6KA4,RPS6KA5,SOS1,SOS2,STAT1,STAT3,STAT5B	0.00825738
IPA_PATHWAY	Factors Promoting Cardiogenesis in Vertebrates	ACVR1,ACVR1B,ACVR1C,ACVR2B,APC,ATF2,BMP2,BMPR1B,BMPR2,CCNE1,CCNE2,CDK2,DKK1,FZD3,FZD4,FZD7,FZD8,LRP5,LRP6,MAP3K7,MAPK14,MEF2C,NOX4,NPPB,PRKCA,PRKCD,PRKCE,PRKD1,SMAD1,SMAD5,SMAD9,SMO,TCF4,TCF7L1,TCF7L2,TGFB1,TGFBR1,TGFBR2,TGFBR3	0.00837323
IPA_PATHWAY	Neurotrophin/TRK Signaling	AKT1,ATF2,BDNF,CDC42,CREB1,CREB5,CREBBP,FOS,FRS2,GAB1,KRAS,MAP2K3,MAP2K4,MAP3K5,MAPK1,NRAS,NTF3,NTRK3,PIK3C2B,PIK3CA,PIK3CD,PIK3R1,PIK3R2,PIK3R3,PTPN11,RAF1,RAP1A,RAP1B,RAP2A,RAP2B,RPS6KA1,SOS1,SOS2,SPRY1,SPRY2	0.00861085
IPA_PATHWAY	CNTF Signaling	AKT1,CNTFR,IL6ST,JAK1,KRAS,MAPK1,MTOR,NRAS,PIK3C2B,PIK3CA,PIK3CD,PIK3R1,PIK3R2,PIK3R3,PTPN11,RAF1,RAP1A,RAP1B,RAP2A,RAP2B,RPS6KA1,RPS6KA2,RPS6KA3,RPS6KA4,RPS6KA5,SOS1,STAT1,STAT3,TYK2	0.00873489
IPA_PATHWAY	IL-6 Signaling	AKT1,AKT2,AKT3,CHUK,COL1A1,CSNK2A2,CXCL8,FOS,IKBKB,IL1B,IL1RAP,IL1RN,IL6R,IL6ST,KRAS,MAP2K3,MAP2K4,MAP3K14,MAP3K7,MAP4K4,MAPK1,MAPK10,MAPK11,MAPK14,MAPK9,MCL1,NRAS,PIK3C2B,PIK3CA,PIK3CD,PIK3R1,PIK3R2,PIK3R3,PTPN11,RAF1,RAP1A,RAP1B,RAP2A,RAP2B,RELA,SOCS1,SOS1,SOS2,SRF,STAT3,TNFAIP6,TNFRSF11B,VEGFA	0.00880108
IPA_PATHWAY	IL-7 Signaling Pathway	AKT1,AKT2,AKT3,BAK1,BAX,BCL2,BCL6,CCND1,CDC25A,CDK2,CDKN1B,FOXO3,JAK1,LYN,MAPK1,MAPK11,MAPK14,MCL1,MET,MYC,NFATC1,PIK3C2B,PIK3CA,PIK3CD,PIK3R1,PIK3R2,PIK3R3,PTK2,SLC2A1,SOCS1,SOS1,SOS2,STAT1,STAT5B	0.00886931
IPA_PATHWAY	TR/RXR Activation	ADRB1,AKT1,AKT2,AKT3,BCL3,CAMK4,CYP7A1,DIO3,EP300,G6PC,HIF1A,KLF9,LDLR,MDM2,ME1,MTOR,NCOA1,NCOA2,NCOA3,NCOA6,NRGN,PDE3B,PFKP,PIK3C2B,PIK3CA,PIK3CD,PIK3R1,PIK3R2,PIK3R3,PPARGC1A,RXRB,SLC2A1,STRBP,TBL1XR1,THRA,THRB,UCP2	0.0091909
IPA_PATHWAY	Signaling by Rho Family GTPases	ACTA2,ACTR2,ARHGEF1,ARHGEF10,ARHGEF11,ARHGEF12,ARHGEF3,ARHGEF5,ARPC1A,ARPC1B,ARPC4,CDC42,CDC42EP2,CDH1,CDH10,CDH2,CFL2,CLIP1,FOS,GNAI1,GNAI2,GNAI3,GNB5,GNG5,IQGAP1,ITGA3,ITGA4,ITGA5,ITGB1,LIMK1,LIMK2,MAP2K4,MAP3K10,MAP3K12,MAP3K9,MAPK1,MAPK10,MAPK9,MSN,MYL6,NOX4,PAK2,PAK3,PAK4,PIK3C2B,PIK3CA,PIK3CD,PIK3R1,PIK3R2,PIK3R3,PIKFYVE,PIP4K2C,PIP5K1A,PIP5K1B,PPP1R12A,PPP1R12B,PPP1R12C,PTK2,PTK2B,RAC1,RAF…	0.00939458
IPA_PATHWAY	Role of Osteoblasts, Osteoclasts and Chondrocytes in Rheumatoid Arthritis	ADAM17,AKT1,AKT2,AKT3,APC,BCL2,BMP2,BMPR2,CALM1 (includes others),CAMK4,CASP9,CHUK,COL1A1,CSF1,CTSK,DKK1,DKK3,FOS,FZD3,FZD4,FZD7,FZD8,GSN,IKBKB,IL1B,IL1RAP,IL1RN,ITGA3,ITGA5,ITGB1,LRP5,LRP6,MAP2K3,MAP2K4,MAP3K14,MAP3K5,MAP3K7,MAPK1,MAPK10,MAPK14,MAPK9,MMP13,NFAT5,NFATC1,PIK3C2B,PIK3CA,PIK3CD,PIK3R1,PIK3R2,PIK3R3,PPP3CA,PPP3R1,PTK2B,RELA,SMAD1,SMAD5,SMAD6,SMAD9,SMO,SMURF1,SRC,TAB2,TCF4,TCF7L1,TCF7…	0.00961815
IPA_PATHWAY	Xenobiotic Metabolism Signaling	ABCC3,AHR,AHRR,ALDH1A2,ALDH2,ALDH3B1,ALDH9A1,ANKRA2,ARNT,CAMK1D,CAMK4,CAT,CHST10,CHST2,CHST7,CREBBP,CUL3,CYP1A1,CYP1B1,DNAJC7,EP300,GCLC,GSTP1,HMOX1,HS2ST1,HS3ST1,HSP90AA1,HSP90AB1,HSP90B1,IL1B,KEAP1,KRAS,MAP2K3,MAP2K4,MAP3K1,MAP3K10,MAP3K12,MAP3K14,MAP3K2,MAP3K3,MAP3K4,MAP3K5,MAP3K7,MAP3K9,MAPK1,MAPK11,MAPK14,MAPK9,NCOA1,NFE2L2,NR1I2,NRAS,PIK3C2B,PIK3CA,PIK3CD,PIK3R1,PIK3R2,PIK3R3,PPARGC1A,PPP2C…	0.00961815
IPA_PATHWAY	Production of Nitric Oxide and Reactive Oxygen Species in Macrophages	AKT1,AKT2,AKT3,CAT,CDC42,CHUK,CLU,CREBBP,FOS,IKBKB,IRF1,JAK1,MAP2K4,MAP3K1,MAP3K10,MAP3K12,MAP3K14,MAP3K2,MAP3K3,MAP3K4,MAP3K5,MAP3K7,MAP3K9,MAPK1,MAPK10,MAPK11,MAPK14,MAPK9,PIK3C2B,PIK3CA,PIK3CD,PIK3R1,PIK3R2,PIK3R3,PPARA,PPP1CB,PPP1CC,PPP1R12A,PPP1R3D,PPP2CA,PPP2CB,PPP2R1B,PPP2R3A,PPP2R5C,PRKCA,PRKCD,PRKCE,PRKD1,RAC1,RAP1A,RAP1B,RELA,RHOA,RHOB,RHOC,RHOG,RND3,SIRPA,STAT1,TLR4,TNFRSF11B,TYK2	0.0098359
IPA_PATHWAY	RhoGDI Signaling	ACTA2,ACTR2,ARHGAP1,ARHGAP12,ARHGAP35,ARHGEF1,ARHGEF10,ARHGEF11,ARHGEF12,ARHGEF3,ARHGEF5,ARPC1A,ARPC1B,ARPC4,CD44,CDC42,CDH1,CDH10,CDH2,CFL2,CREBBP,DGKZ,DLC1,EP300,GNAI1,GNAI2,GNAI3,GNB5,GNG5,ITGA3,ITGA4,ITGA5,ITGB1,LIMK1,LIMK2,MSN,MYL6,PAK2,PAK3,PAK4,PIKFYVE,PIP4K2C,PIP5K1A,PIP5K1B,PPP1R12A,PPP1R12B,PPP1R12C,PRKCA,RAC1,RDX,RHOA,RHOB,RHOC,RHOG,RND3,ROCK1,ROCK2,SRC,WASF1,WASL	0.0100791
IPA_PATHWAY	Thrombin Signaling	ADCY3,AKT1,AKT2,AKT3,ARHGEF1,ARHGEF10,ARHGEF11,ARHGEF12,ARHGEF3,ARHGEF5,CAMK1D,CAMK4,CDC42,CREB1,EGFR,F2R,GATA2,GATA3,GATA6,GNAI1,GNAI2,GNAI3,GNB5,GNG5,IKBKB,ITPR1,KRAS,MAPK1,MAPK11,MAPK14,MYL6,NRAS,PDIA3,PIK3C2B,PIK3CA,PIK3CD,PIK3R1,PIK3R2,PIK3R3,PLCB1,PLCL2,PPP1CB,PPP1R12A,PPP1R12B,PRKCA,PRKCD,PRKCE,PRKD1,PTK2,RAC1,RAF1,RAP1A,RAP1B,RAP2A,RAP2B,RELA,RHOA,RHOB,RHOC,RHOG,RND3,ROCK1,ROCK2,SOS1,SRC,…	0.0100791
IPA_PATHWAY	ErbB Signaling	AKT1,CDC42,EGFR,ERBB2,ERBB3,EREG,FOS,HBEGF,KRAS,MAP2K3,MAP2K4,MAPK1,MAPK10,MAPK11,MAPK14,MAPK9,MTOR,NCK2,NRAS,PAK2,PAK3,PAK4,PIK3C2B,PIK3CA,PIK3CD,PIK3R1,PIK3R2,PIK3R3,PRKCA,PRKCD,PRKCE,PRKD1,RAF1,RAP1A,RAP1B,RAP2A,RAP2B,SOS1,SOS2	0.0103118
IPA_PATHWAY	UVA-Induced MAPK Signaling	ATM,BCL2L1,CASP9,EGFR,FOS,KRAS,MAP2K4,MAPK1,MAPK10,MAPK11,MAPK14,MAPK9,MTOR,NRAS,PARP1,PARP16,PARP4,PDIA3,PIK3C2B,PIK3CA,PIK3CD,PIK3R1,PIK3R2,PIK3R3,PLCB1,PLCL2,PRKCA,RAP1A,RAP1B,RAP2A,RAP2B,RPS6KA1,RPS6KA2,RPS6KA3,RPS6KA4,RPS6KA5,STAT1,TIPARP,TNKS2,TP53	0.0103579
IPA_PATHWAY	VEGF Signaling	ACTA2,AKT1,AKT2,AKT3,ARNT,BCL2,BCL2L1,EIF1,EIF1AX,EIF2S1,FLT1,FOXO3,HIF1A,KRAS,MAPK1,NRAS,PGF,PIK3C2B,PIK3CA,PIK3CD,PIK3R1,PIK3R2,PIK3R3,PRKCA,PTK2,PTK2B,PTPN11,PXN,RAF1,RAP1A,RAP1B,RAP2A,RAP2B,ROCK1,ROCK2,SOS1,SOS2,SRC,VCL,VEGFA	0.0103579
IPA_PATHWAY	PDGF Signaling	CAV1,CRK,CRKL,CSNK2A2,FOS,INPP5B,JAK1,KRAS,MAP2K4,MAP3K1,MAPK1,MYC,NRAS,OCRL,PDGFA,PDGFD,PIK3C2B,PIK3CA,PIK3CD,PIK3R1,PIK3R2,PIK3R3,PRKCA,RAF1,RAP1A,RAP1B,RAP2A,RAP2B,RASA1,SOS1,SOS2,SRC,SRF,STAT1,STAT3,SYNJ1,TYK2	0.0103832
IPA_PATHWAY	Hypoxia Signaling in the Cardiovascular System	AKT1,ARNT,ATF2,ATM,BIRC6,COPS5,CREB1,CREB5,CREBBP,EP300,HIF1A,HIF1AN,HSP90AA1,HSP90AB1,HSP90B1,LDHA,MDM2,PTEN,SLC2A4,TP53,UBE2B,UBE2D1,UBE2D2,UBE2F,UBE2G1,UBE2I,UBE2J1,UBE2O,UBE2V2,UBE2W,UBE2Z,VEGFA,VHL	0.0107769
IPA_PATHWAY	Hereditary Breast Cancer Signaling	AKT1,AKT2,AKT3,ARID1A,ATM,BRCA1,CCND1,CDK1,CDK4,CDK6,CDKN1A,CHEK1,CREBBP,E2F1,EP300,FANCG,FANCL,FANCM,GADD45A,H2AX,KRAS,MSH2,MSH6,NPM1,NRAS,PIK3C2B,PIK3CA,PIK3CD,PIK3R1,PIK3R2,PIK3R3,POLR2H,PTEN,RAD51,RAP1A,RAP1B,RAP2A,RAP2B,RB1,RFC3,SMARCA2,SMARCA4,SMARCC1,SMARCD1,SMARCD2,SMARCE1,TP53,UBC,UBD,WEE1	0.010806
IPA_PATHWAY	Apoptosis Signaling	APAF1,BAK1,BAX,BCL2,BCL2L1,BCL2L11,BIRC6,CAPNS1,CASP2,CASP6,CASP7,CASP8,CASP9,CDK1,CHUK,DFFB,FAS,FASLG,HTRA2,IKBKB,KRAS,MAP2K4,MAP3K14,MAP3K5,MAP4K4,MAPK1,MCL1,NRAS,PARP1,PRKCA,PRKCE,RAF1,RAP1A,RAP1B,RAP2A,RAP2B,RELA,ROCK1,RPS6KA1,TP53	0.0110641
IPA_PATHWAY	Tight Junction Signaling	ACTA2,AFDN,AKT1,AKT2,AKT3,CASK,CDC42,CDK4,CEBPA,CLDN1,CLDN11,CLDN18,CPSF4,CPSF6,EPB41,F11R,FOS,GOSR1,MAGI2,MPDZ,MPP5,MYH1,MYH2,MYH4,MYH9,MYL6,NSF,OCLN,PATJ,PPP2CA,PPP2CB,PPP2R1B,PPP2R3A,PPP2R5C,PRKACA,PRKACB,PRKAR1A,PRKAR2B,PTEN,RAC1,RELA,RHOA,SAFB,SMURF1,STX16,TGFB1,TGFBR1,TGFBR2,TIAM1,TJP1,TJP2,TNFRSF11B,VAMP3,VAPA,VCL,VTI1B,YBX3	0.0112859
IPA_PATHWAY	Estrogen-mediated S-phase Entry	CCNA2,CCND1,CCNE1,CCNE2,CDC25A,CDK1,CDK2,CDK4,CDKN1A,CDKN1B,E2F1,E2F2,E2F3,E2F5,E2F6,E2F8,MYC,RB1	0.0112859
IPA_PATHWAY	Apelin Endothelial Signaling Pathway	ADCY3,AKT1,AKT2,AKT3,ARNT,CALM1 (includes others),CAMK4,CCL2,FOS,GNAI1,GNAI2,GNAI3,HIF1A,ICAM1,KLF2,KRAS,MAP2K4,MAPK1,MAPK10,MAPK9,MEF2C,MTOR,NRAS,PIK3C2B,PIK3CA,PIK3CD,PIK3R1,PIK3R2,PIK3R3,PLCB1,PRKAA1,PRKAB1,PRKAB2,PRKCA,PRKCD,PRKCE,PRKD1,RAF1,RAP1A,RAP1B,RAP2A,RAP2B,RELA,SP1	0.0113217
IPA_PATHWAY	FGF Signaling	AKT1,AKT2,AKT3,ATF2,CREB1,CREB5,CREBBP,CRK,CRKL,FGF2,FGFR2,FGFR3,FRS2,GAB1,ITPR1,MAP2K3,MAP3K1,MAP3K5,MAPK1,MAPK11,MAPK14,MET,PIK3C2B,PIK3CA,PIK3CD,PIK3R1,PIK3R2,PIK3R3,PRKCA,PTPN11,RAC1,RAF1,RPS6KA5,SOS1,SOS2,STAT3	0.0117595
IPA_PATHWAY	Acute Myeloid Leukemia Signaling	AKT1,AKT2,AKT3,ARAF,CCND1,CEBPA,CSF2RA,EIF4EBP1,IDH1,KITLG,KRAS,MAP2K3,MAP2K4,MAPK1,MTOR,MYC,NRAS,PIK3C2B,PIK3CA,PIK3CD,PIK3R1,PIK3R2,PIK3R3,RAF1,RAP1A,RAP1B,RAP2A,RAP2B,RELA,RUNX1,SOS1,SOS2,STAT3,STAT5B,TCF4,TCF7L1,TCF7L2	0.0121312
IPA_PATHWAY	Opioid Signaling Pathway	ADCY3,AKT1,AKT2,AKT3,AP1B1,AP2A1,AP2B1,AP2M1,ARRB2,ATF2,CACNA1C,CACNA2D1,CACNA2D3,CALM1 (includes others),CAMK1D,CAMK4,CDC42,CDKN1B,CLTA,CREB1,CREB5,CREBBP,EP300,FGR,FOS,FOSB,FRK,GNAI1,GNAI2,GNAI3,GNG5,GRIN2A,GRK5,ITPR1,KRAS,LYN,MAP2K3,MAP2K4,MAPK1,MAPK4,MAPK6,MYC,NRAS,PLCB1,PPP3CA,PPP3R1,PRKACA,PRKACB,PRKAR1A,PRKAR2B,PRKCA,PRKCD,PRKCE,PRKD1,RAC1,RAF1,RAP1A,RAP1B,RAP2A,RAP2B,RGS17,RGS3,RPS6KA1,RP…	0.0122584
IPA_PATHWAY	T Cell Exhaustion Signaling Pathway	ACVR1,ACVR1B,ACVR1C,ACVR2B,AKT1,AKT2,AKT3,BCL6,BMPR2,CD28,FOS,FOXP1,HLA-A,HLA-B,HLA-C,HLA-DRA,HLA-G,IFNAR2,IL12A,IL6R,IRF4,JAK1,KRAS,MAP2K4,MAPK1,MAPK10,MAPK9,MTOR,NFAT5,NFATC1,NRAS,PDCD1LG2,PIK3C2B,PIK3CA,PIK3CD,PIK3R1,PIK3R2,PIK3R3,PPP2CA,PPP2CB,PPP2R1B,PPP2R3A,PPP2R5C,PRDM1,PTPN11,RAP1A,RAP1B,RAP2A,RAP2B,STAT1,STAT3,TGFB1,TGFBR1,TGFBR2,TGFBR3,TYK2,VEGFA	0.0123484
IPA_PATHWAY	PAK Signaling	CDC42,CFL2,ITGA3,ITGA4,ITGA5,ITGB1,KRAS,LIMK1,LIMK2,MAP2K4,MAPK1,MAPK10,MAPK9,MYL6,NCK2,NRAS,PAK2,PAK3,PAK4,PDGFA,PDGFD,PIK3C2B,PIK3CA,PIK3CD,PIK3R1,PIK3R2,PIK3R3,PTK2,PTK2B,PXN,RAC1,RAF1,RAP1A,RAP1B,RAP2A,RAP2B,SOS1,SOS2,WASL	0.0123484
IPA_PATHWAY	Renin-Angiotensin Signaling	ADCY3,ATF2,CCL2,FOS,ITPR1,KRAS,MAP2K4,MAP3K1,MAPK1,MAPK10,MAPK11,MAPK14,MAPK9,NRAS,PAK2,PAK3,PAK4,PIK3C2B,PIK3CA,PIK3CD,PIK3R1,PIK3R2,PIK3R3,PRKACA,PRKACB,PRKAR1A,PRKAR2B,PRKCA,PRKCD,PRKCE,PRKD1,PTK2,PTK2B,RAC1,RAF1,RAP1A,RAP1B,RAP2A,RAP2B,RELA,SOS1,SOS2,STAT1,STAT3	0.0140978
IPA_PATHWAY	Cholecystokinin/Gastrin-mediated Signaling	ATF2,CCKBR,CDC42,EGFR,EPHA4,FOS,IL1B,IL1RN,ITPR1,KRAS,MAP2K3,MAP2K4,MAPK1,MAPK10,MAPK14,MAPK9,MEF2C,NRAS,PLCB1,PRKCA,PRKCD,PRKCE,PRKD1,PTGS2,PTK2,PTK2B,PXN,RAC1,RAF1,RAP1A,RAP1B,RAP2A,RAP2B,RHOA,RHOB,RHOC,RHOG,RND3,ROCK1,ROCK2,SOS1,SOS2,SRC,SRF	0.0140978
IPA_PATHWAY	Melanocyte Development and Pigmentation Signaling	ADCY3,ATF2,BCL2,CREB1,CREB5,CREBBP,CRK,EP300,KITLG,KRAS,MAPK1,MITF,NRAS,PAX3,PIK3C2B,PIK3CA,PIK3CD,PIK3R1,PIK3R2,PIK3R3,PRKACA,PRKACB,PRKAR1A,PRKAR2B,PTPN11,RAF1,RAP1A,RAP1B,RAP2A,RAP2B,RPS6KA1,RPS6KA2,RPS6KA3,RPS6KA4,RPS6KA5,SOS1,SOS2,SRC	0.0146536
IPA_PATHWAY	ERK5 Signaling	AKT1,ATF2,CREB1,CREB5,CREBBP,EGFR,FOS,FOXO3,GAB1,IL6ST,KRAS,LIF,MAP3K2,MAP3K3,MEF2C,MYC,NRAS,PTPN11,RAP1A,RAP1B,RAP2A,RAP2B,RPS6KA1,RPS6KA2,RPS6KA3,RPS6KA4,RPS6KA5,SGK1,SRC,WNK1,YWHAH,YWHAQ	0.0147758
IPA_PATHWAY	BMP signaling pathway	ATF2,BMP2,BMPR1B,BMPR2,CAMK4,CREB1,CREBBP,KRAS,MAP2K4,MAP3K7,MAPK1,MAPK10,MAPK11,MAPK14,MAPK9,NRAS,PITX2,PRKACA,PRKACB,PRKAR1A,PRKAR2B,RAF1,RAP1A,RAP1B,RAP2A,RAP2B,RELA,SMAD1,SMAD5,SMAD6,SMAD7,SMAD9,SMURF1,SOS1,SOSTDC1	0.0147758
IPA_PATHWAY	Tec Kinase Signaling	ACTA2,BMX,CDC42,FAS,FASLG,FGR,FOS,FRK,GNAI1,GNAI2,GNAI3,GNB5,GNG5,ITGA3,ITGA4,ITGA5,ITGB1,JAK1,LYN,MAP2K4,MAPK10,MAPK9,PAK2,PAK3,PAK4,PIK3C2B,PIK3CA,PIK3CD,PIK3R1,PIK3R2,PIK3R3,PRKCA,PRKCD,PRKCE,PRKD1,PTK2,PTK2B,RAC1,RELA,RHOA,RHOB,RHOC,RHOG,RND3,SRC,STAT1,STAT3,STAT5B,TLR4,TNFRSF10B,TNFRSF21,TYK2,VAV3,YES1	0.0154696
IPA_PATHWAY	Cyclins and Cell Cycle Regulation	ATM,CCNA2,CCND1,CCND2,CCNE1,CCNE2,CCNH,CDC25A,CDK1,CDK2,CDK4,CDK6,CDKN1A,CDKN1B,CDKN2A,CUL1,E2F1,E2F2,E2F3,E2F5,E2F6,E2F8,FBXL5,PA2G4,PPP2CA,PPP2CB,PPP2R1B,PPP2R3A,PPP2R5C,RAF1,RB1,TGFB1,TP53,WEE1	0.0157545
IPA_PATHWAY	Cell Cycle: G2/M DNA Damage Checkpoint Regulation	ATM,AURKA,BRCA1,CDC25B,CDK1,CDKN1A,CDKN2A,CHEK1,CKS1B,CKS2,CUL1,EP300,FBXL5,GADD45A,HIPK2,KAT2B,MDM2,PLK1,PRKDC,RPS6KA1,TOP2B,TP53,WEE1,YWHAH,YWHAQ	0.0165725
IPA_PATHWAY	HMGB1 Signaling	AKT1,AKT2,AKT3,CCL2,CDC42,CXCL8,EDA,FASLG,FOS,HMGB1,ICAM1,IL12A,IL15,IL1B,IL2,IL3,KAT2B,KAT6A,KRAS,LIF,MAP2K3,MAP2K4,MAPK1,MAPK10,MAPK11,MAPK14,MAPK9,NRAS,PIK3C2B,PIK3CA,PIK3CD,PIK3R1,PIK3R2,PIK3R3,PLAT,RAC1,RAP1A,RAP1B,RAP2A,RAP2B,RBBP7,RELA,RHOA,RHOB,RHOC,RHOG,RND3,SP1,TGFB1,TLR4,TNFRSF11B,TNFSF11,TNFSF9	0.0165725
IPA_PATHWAY	Actin Nucleation by ARP-WASP Complex	ACTR2,ARPC1A,ARPC1B,ARPC4,CDC42,ITGA3,ITGA4,ITGA5,ITGB1,KRAS,NCK2,NRAS,PPP1R12A,PPP1R12B,PPP1R12C,RAC1,RAP1A,RAP1B,RAP2A,RAP2B,RHOA,RHOB,RHOC,RHOG,RND3,ROCK1,ROCK2,SOS1,SOS2,WASF1,WASL	0.0170802
IPA_PATHWAY	GM-CSF Signaling	AKT1,AKT2,AKT3,BCL2L1,CCND1,CSF2RA,ETS1,KRAS,LYN,MAPK1,NRAS,PIK3C2B,PIK3CA,PIK3CD,PIK3R1,PIK3R2,PIK3R3,PPP3CA,PPP3R1,PTPN11,RAF1,RAP1A,RAP1B,RAP2A,RAP2B,RUNX1,SOS1,SOS2,STAT1,STAT3,STAT5B	0.0170802
IPA_PATHWAY	Estrogen Receptor Signaling	CARM1,CCNC,CCNH,CREBBP,CTBP1,DDX5,EP300,G6PC,G6PC3,GTF2A1,GTF2B,H3-3A/H3-3B,KAT2B,KRAS,MAPK1,MED12,MED12L,MED27,MED4,NCOA1,NCOA2,NCOA3,NR3C1,NRAS,POLR2H,PPARGC1A,PRKDC,RAF1,RAP1A,RAP1B,RAP2A,RAP2B,SMARCA4,SOS1,SOS2,SPEN,SRC,TAF1,TAF12,TAF15,TAF2,TAF4B,TAF5,TAF5L,TAF6L,TAF9,TAF9B,TBP	0.0176451
IPA_PATHWAY	Cdc42 Signaling	ACTR2,APC,ARPC1A,ARPC1B,ARPC4,ATF2,CDC42,CDC42EP2,CDC42SE1,CFL2,CLIP1,EXOC2,EXOC5,EXOC6,FNBP1L,FOS,HLA-A,HLA-B,HLA-C,HLA-DRA,HLA-G,IQGAP1,IQGAP2,ITGA3,ITGA4,ITGA5,ITGB1,LIMK1,LIMK2,MAP2K4,MAPK1,MAPK10,MAPK11,MAPK14,MAPK9,MYL6,PAK2,PAK3,PAK4,PPP1CB,PPP1R12A,PPP1R12B,RAF1,RASA1,SRC,WASL	0.0179792
IPA_PATHWAY	Role of NANOG in Mammalian Embryonic Stem Cell Pluripotency	AKT1,AKT2,AKT3,APC,BMP2,BMPR1B,BMPR2,CDX2,FZD3,FZD4,FZD7,FZD8,GAB1,GATA6,IL6ST,JAK1,KRAS,LIF,MAPK1,NRAS,PIK3C2B,PIK3CA,PIK3CD,PIK3R1,PIK3R2,PIK3R3,RAF1,RAP1A,RAP1B,RAP2A,RAP2B,SMAD1,SMAD5,SMAD9,SMO,SOS1,SOS2,SOX2,STAT3,TCF7L1,TP53,TYK2,WNT1	0.0181945
IPA_PATHWAY	IL-4 Signaling	AKT1,AKT2,AKT3,HLA-A,HLA-B,HLA-DRA,HMGA1,INPP5B,IRF4,IRS1,JAK1,KRAS,MTOR,NFAT5,NFATC1,NR3C1,NR3C2,NRAS,OCRL,PIK3C2B,PIK3CA,PIK3CD,PIK3R1,PIK3R2,PIK3R3,RAP1A,RAP1B,RAP2A,RAP2B,SOCS1,SOS1,SOS2,SYNJ1,TYK2	0.0185085
IPA_PATHWAY	Growth Hormone Signaling	CEBPA,FOS,IGF1R,IGF2,IGFBP3,IRS1,MAPK1,PIK3C2B,PIK3CA,PIK3CD,PIK3R1,PIK3R2,PIK3R3,PRKCA,PRKCD,PRKCE,PRKD1,RPS6KA1,RPS6KA2,RPS6KA3,RPS6KA4,RPS6KA5,SLC2A4,SOCS1,SOCS2,SOCS5,SOCS6,SRF,STAT1,STAT3,STAT5B	0.0185085
IPA_PATHWAY	Regulation of Cellular Mechanics by Calpain Protease	CAPNS1,CAST,CCNA2,CCND1,CCNE1,CDK1,CDK2,CDK4,CDK6,CDKN1B,EGFR,ITGA3,ITGA4,ITGA5,ITGB1,KRAS,MAPK1,NRAS,PTK2,PXN,RAP1A,RAP1B,RAP2A,RAP2B,RB1,SRC,TLN1,TLN2,VCL	0.0187036
IPA_PATHWAY	CXCR4 Signaling	ADCY3,AKT1,AKT2,AKT3,ARHGEF11,CDC42,CRK,CXCL12,EGR1,FOS,GNAI1,GNAI2,GNAI3,GNB5,GNG5,ITPR1,KRAS,LYN,MAP2K4,MAPK1,MAPK10,MAPK9,MYL6,NRAS,PAK2,PAK3,PAK4,PIK3C2B,PIK3CA,PIK3CD,PIK3R1,PIK3R2,PIK3R3,PLCB1,PRKCA,PRKCD,PRKCE,PRKD1,PTK2,PXN,RAC1,RAF1,RAP1A,RAP1B,RAP2A,RAP2B,RHOA,RHOB,RHOC,RHOG,RND3,ROCK1,ROCK2,SRC	0.0187036
IPA_PATHWAY	IL-3 Signaling	AKT1,AKT2,AKT3,CRKL,FOS,IL3,JAK1,KRAS,MAPK1,NRAS,PIK3C2B,PIK3CA,PIK3CD,PIK3R1,PIK3R2,PIK3R3,PPP3CA,PPP3R1,PRKCA,PRKCD,PRKCE,PRKD1,RAC1,RAF1,RAP1A,RAP1B,RAP2A,RAP2B,RAPGEF1,SOS1,STAT1,STAT3,STAT5B	0.0194671
IPA_PATHWAY	STAT3 Pathway	BCL2,BMPR1B,BMPR2,CDC25A,CDKN1A,EGFR,FGF2,FGFR2,FGFR3,FLT1,IGF1R,IL1B,IL6R,IL6ST,KRAS,MAP2K4,MAP3K10,MAP3K12,MAP3K9,MAPK1,MAPK10,MAPK11,MAPK14,MAPK9,MYC,NRAS,NTRK3,PIAS3,PTPN2,RAC1,RAF1,RAP1A,RAP1B,RAP2A,RAP2B,SOCS1,SOCS2,SOCS5,SOCS6,SRC,STAT3,TGFB1,TGFBR1,TGFBR2,TGFBR3,TYK2,VEGFA	0.0197091
IPA_PATHWAY	Inhibition of Angiogenesis by TSP1	AKT1,AKT2,AKT3,CD47,GUCY1A1,MAP2K4,MAPK1,MAPK10,MAPK11,MAPK14,MAPK9,MMP9,SDC2,TGFB1,TGFBR1,TGFBR2,THBS1,TP53,VEGFA	0.0198177
IPA_PATHWAY	Clathrin-mediated Endocytosis Signaling	AAK1,ACTA2,ACTR2,AP1B1,AP1M2,AP1S2,AP2A1,AP2B1,AP2M1,ARF6,ARPC1A,ARPC1B,ARPC4,ARRB2,CD2AP,CDC42,CLTA,CLU,CSNK2A2,DAB2,DNM2,EPN1,EPS15,F2R,FGF2,GAK,HGS,HSPA8,ITGA5,ITGB1,ITGB8,LDLR,LDLRAP1,MDM2,MET,PDGFA,PDGFD,PGF,PIK3C2B,PIK3CA,PIK3CD,PIK3R1,PIK3R2,PIK3R3,PPP3CA,PPP3R1,RAB11A,RAB5B,RAB7A,RAC1,SH3GLB2,SRC,STAM,SYNJ1,TSG101,UBC,UBD,USP9X,VEGFA,WASL	0.0200669
IPA_PATHWAY	Macropinocytosis Signaling	ABI1,ANKFY1,ARF6,CDC42,CSF1,ITGA5,ITGB1,ITGB8,KRAS,MET,NRAS,PDGFA,PDGFD,PIK3C2B,PIK3CA,PIK3CD,PIK3R1,PIK3R2,PIK3R3,PRKCA,PRKCD,PRKCE,PRKD1,RAB34,RAC1,RAP1A,RAP1B,RAP2A,RAP2B,RHOA,SRC,USP6NL	0.0204619
IPA_PATHWAY	mTOR Signaling	AKT1,AKT2,AKT3,CDC42,DDIT4,DGKZ,EIF3J,EIF4A1,EIF4A2,EIF4EBP1,EIF4G1,EIF4G2,EIF4G3,FKBP1A,HIF1A,HMOX1,IRS1,KRAS,MAPK1,MTOR,NRAS,PGF,PIK3C2B,PIK3CA,PIK3CD,PIK3R1,PIK3R2,PIK3R3,PPP2CA,PPP2CB,PPP2R1B,PPP2R3A,PPP2R5C,PRKAA1,PRKAB1,PRKAB2,PRKCA,PRKCD,PRKCE,PRKD1,RAC1,RAP1A,RAP1B,RAP2A,RAP2B,RHEB,RHOA,RHOB,RHOC,RHOG,RND3,RPS13,RPS6KA1,RPS6KA2,RPS6KA3,RPS6KA4,RPS6KA5,RPS7,RPSA,RPTOR,TSC1,VEGFA	0.0210113
IPA_PATHWAY	CCR3 Signaling in Eosinophils	CALM1 (includes others),CAMK4,CCL26,CFL2,GNAI1,GNAI2,GNAI3,GNB5,GNG5,ITPR1,KRAS,LIMK1,LIMK2,MAPK1,MAPK11,MAPK14,NRAS,PAK2,PAK3,PAK4,PIK3C2B,PIK3CA,PIK3CD,PIK3R1,PIK3R2,PIK3R3,PLCB1,PPP1CB,PPP1R12A,PPP1R12B,PRKCA,PRKCD,PRKCE,PRKD1,RAC1,RAF1,RAP1A,RAP1B,RAP2A,RAP2B,RHOA,ROCK1,ROCK2	0.0215531
IPA_PATHWAY	GADD45 Signaling	ATM,BRCA1,CCND1,CCND2,CCNE1,CCNE2,CDK1,CDK2,CDK4,CDKN1A,GADD45A,MAP3K4,PCNA,TP53	0.0215531
IPA_PATHWAY	Telomerase Signaling	AKT1,AKT2,AKT3,CDKN1A,E2F1,EGFR,ELF2,ELF4,ELK3,ETS1,HSP90AA1,HSP90AB1,HSP90B1,IL2,KRAS,MAPK1,MYC,NRAS,PIK3C2B,PIK3CA,PIK3CD,PIK3R1,PIK3R2,PIK3R3,PPP2CA,PPP2CB,PPP2R1B,PPP2R3A,PPP2R5C,RAF1,RAP1A,RAP1B,RAP2A,RAP2B,RB1,SOS1,SOS2,SP1,TP53	0.0218313
IPA_PATHWAY	Cell Cycle: G1/S Checkpoint Regulation	ATM,BMI1,CCND1,CCND2,CCNE1,CCNE2,CDC25A,CDK2,CDK4,CDK6,CDKN1A,CDKN1B,CDKN2A,CUL1,E2F1,E2F2,E2F3,E2F5,E2F6,E2F8,FBXL5,MDM2,MYC,PA2G4,RB1,RBL2,RPL11,TGFB1,TP53	0.0220944
IPA_PATHWAY	UVB-Induced MAPK Signaling	AKT1,EGFR,EIF4EBP1,FOS,H3-3A/H3-3B,MAP2K4,MAPK1,MAPK10,MAPK11,MAPK14,MAPK9,MTOR,PIK3C2B,PIK3CA,PIK3CD,PIK3R1,PIK3R2,PIK3R3,PRKCA,PRKCD,PRKCE,PRKD1,RPS6KA3,RPS6KA5,TP53	0.0220944
IPA_PATHWAY	Fcγ Receptor-mediated Phagocytosis in Macrophages and Monocytes	ACTA2,ACTR2,AKT1,AKT2,AKT3,ARF6,ARPC1A,ARPC1B,ARPC4,CDC42,CRK,FGR,HMOX1,LYN,MAPK1,MYO5A,NCK2,PIK3R1,PIK3R2,PIK3R3,PIP5K1A,PRKCA,PRKCD,PRKCE,PRKD1,PTEN,PTK2B,PXN,RAB11A,RAC1,SRC,TLN1,TLN2,VAMP3,VAV3,YES1	0.0231731
IPA_PATHWAY	NF-κB Activation by Viruses	AKT1,AKT2,AKT3,CHUK,IKBKB,ITGA3,ITGA4,ITGA5,ITGA6,ITGAV,ITGB1,KRAS,MAP3K1,MAP3K14,MAPK1,NRAS,PIK3C2B,PIK3CA,PIK3CD,PIK3R1,PIK3R2,PIK3R3,PRKCA,PRKCD,PRKCE,PRKD1,RAF1,RAP1A,RAP1B,RAP2A,RAP2B,RELA,TBP	0.0246453
IPA_PATHWAY	Endometrial Cancer Signaling	AKT1,AKT2,AKT3,CASP9,CCND1,CDH1,ERBB2,FOXO3,KRAS,MAPK1,MYC,NRAS,PIK3C2B,PIK3CA,PIK3CD,PIK3R1,PIK3R2,PIK3R3,PTEN,RAF1,RAP1A,RAP1B,RAP2A,RAP2B,SOS1,SOS2,TP53	0.0249543
IPA_PATHWAY	Nitric Oxide Signaling in the Cardiovascular System	ADRB1,AKT1,AKT2,AKT3,ATP2A2,CACNA1C,CALM1 (includes others),CAMK4,CAV1,FLT1,GUCY1A1,HSP90AA1,HSP90AB1,HSP90B1,ITPR1,MAPK1,PDE3B,PGF,PIK3C2B,PIK3CA,PIK3CD,PIK3R1,PIK3R2,PIK3R3,PRKAA1,PRKACA,PRKACB,PRKAR1A,PRKAR2B,PRKCA,PRKCD,PRKCE,PRKD1,RYR2,SLC7A1,VEGFA	0.0249543
IPA_PATHWAY	Role of NFAT in Cardiac Hypertrophy	ADCY3,AKT1,AKT2,AKT3,CACNA1C,CACNA2D1,CACNA2D3,CALM1 (includes others),CAMK1D,CAMK4,EP300,GNAI1,GNAI2,GNAI3,GNB5,GNG5,HAND1,IGF1R,IL6ST,ITPR1,KRAS,LIF,MAP2K3,MAP2K4,MAP3K1,MAP3K7,MAPK1,MAPK10,MAPK11,MAPK14,MAPK9,MEF2C,NRAS,PDIA3,PIK3C2B,PIK3CA,PIK3CD,PIK3R1,PIK3R2,PIK3R3,PLCB1,PLCL2,PPP3CA,PPP3R1,PRKACA,PRKACB,PRKAR1A,PRKAR2B,PRKCA,PRKCD,PRKCE,PRKD1,RAF1,RAP1A,RAP1B,RAP2A,RAP2B,SOS1,SOS2,SRC,TGFB…	0.0254487
IPA_PATHWAY	Role of JAK family kinases in IL-6-type Cytokine Signaling	IL6R,IL6ST,JAK1,MAP2K4,MAPK1,MAPK10,MAPK11,MAPK14,MAPK9,OSMR,PTPN11,SOCS1,STAT1,STAT3,STAT5B,TYK2	0.0254487
IPA_PATHWAY	Regulation of eIF4 and p70S6K Signaling	AGO1,AGO2,AGO3,AKT1,AKT2,AKT3,EIF1,EIF1AX,EIF2S1,EIF3J,EIF4A1,EIF4A2,EIF4EBP1,EIF4EBP2,EIF4G1,EIF4G2,EIF4G3,IRS1,ITGA3,ITGA4,ITGA5,ITGB1,KRAS,MAPK1,MAPK11,MAPK14,MTOR,NRAS,PAIP1,PIK3C2B,PIK3CA,PIK3CD,PIK3R1,PIK3R2,PIK3R3,PPP2CA,PPP2CB,PPP2R1B,PPP2R3A,PPP2R5C,RAF1,RAP1A,RAP1B,RAP2A,RAP2B,RPS13,RPS7,RPSA,SOS1,SOS2	0.0256128
IPA_PATHWAY	Role of CHK Proteins in Cell Cycle Checkpoint Control	ATM,BRCA1,CDC25A,CDK1,CDK2,CDKN1A,CHEK1,E2F1,E2F2,E2F3,E2F5,E2F6,E2F8,MDC1,PCNA,PLK1,PPP2CA,PPP2CB,PPP2R1B,PPP2R3A,PPP2R5C,RAD17,RAD9A,RFC3,TLK1,TP53	0.0257794
IPA_PATHWAY	Adipogenesis pathway	AGPAT2,AKT1,ARNTL,ATG5,BMP2,BMPR2,CCNH,CEBPA,CLOCK,CTBP1,DDIT3,EGR2,EZH2,FBXW7,FGF2,FGFR2,FGFR3,FZD3,FZD4,FZD7,FZD8,HIF1A,KAT2B,KAT6A,KDM1A,KLF3,KLF5,PAXIP1,PER2,PPARG,RB1,RBBP7,RPS6KA1,SAP30,SIRT1,SLC2A4,SMAD1,SMAD5,SMAD9,SMO,STAT5B,TBL1XR1,TGFB1,TP53,TXNIP	0.0259321
IPA_PATHWAY	Virus Entry via Endocytic Pathways	ACTA2,AP1B1,AP1M2,AP1S2,AP2A1,AP2B1,AP2M1,CAV1,CDC42,CLTA,CXADR,DNM2,HLA-A,HLA-B,HLA-C,ITGA3,ITGA4,ITGA5,ITGA6,ITGB1,ITGB8,KRAS,NRAS,PIK3C2B,PIK3CA,PIK3CD,PIK3R1,PIK3R2,PIK3R3,PRKCA,PRKCD,PRKCE,PRKD1,RAC1,RAP1A,RAP1B,RAP2A,RAP2B,SRC	0.0259321
IPA_PATHWAY	Sirtuin Signaling Pathway	ABCA1,ADAM10,AKT1,APP,ARNTL,ATG101,ATG12,ATG14,ATG16L1,ATG4D,ATG5,BAX,BCL2L11,BECN1,CDH1,CLOCK,CXCL8,E2F1,EPAS1,ESRRA,FOXO3,GABARAP,GABARAPL2,GADD45A,GLS,GOT2,H1-10,H3-3A/H3-3B,HIF1A,LDHA,LDHB,MAPK1,MAPK4,MAPK6,MTOR,MYC,MYCN,NDUFA12,NDUFA2,NDUFA3,NDUFA7,NDUFA9,NDUFS5,NFE2L2,PARP1,PFKFB3,PFKM,PGAM1,PPARA,PPARG,PPARGC1A,PPIF,PRKAA1,PRKDC,RARB,RELA,RPTOR,SDHD,SIRT1,SIRT5,SLC25A4,SLC25A5,SLC2A1,SMARC…	0.0259321
IPA_PATHWAY	Glioma Invasiveness Signaling	CD44,CDC42,F2R,ITGAV,KRAS,MAPK1,MMP2,MMP9,NRAS,PIK3C2B,PIK3CA,PIK3CD,PIK3R1,PIK3R2,PIK3R3,PLAU,PLAUR,PTK2,RAC1,RAP1A,RAP1B,RAP2A,RAP2B,RHOA,RHOB,RHOC,RHOG,RND3,TIMP2,TIMP3	0.0264658
IPA_PATHWAY	IL-2 Signaling	AKT1,AKT2,AKT3,CSNK2A2,FOS,IL2,JAK1,KRAS,MAPK1,NRAS,PIK3C2B,PIK3CA,PIK3CD,PIK3R1,PIK3R2,PIK3R3,PTK2B,PTPN11,RAF1,RAP1A,RAP1B,RAP2A,RAP2B,SOCS1,SOS1,SOS2,STAT5B	0.0264658
IPA_PATHWAY	Systemic Lupus Erythematosus In B Cell Signaling Pathway	AKT1,AKT2,AKT3,BCL2,BCL2L1,BCL2L11,CALM1 (includes others),CAMK4,CCND1,CCND2,CXCL8,EDA,FASLG,FGR,FOS,FOXO3,GAB1,IFNAR2,IL12A,IL15,IL1B,IL2,IL3,IL6R,IL6ST,INPP5B,JAK1,KRAS,LIF,LYN,MAP3K14,MAP3K7,MAP4K4,MAPK1,MCL1,MTOR,MYC,NFAT5,NFATC1,NRAS,OCRL,PIK3C2B,PIK3CA,PIK3CD,PIK3R1,PIK3R2,PIK3R3,PPP3CA,PPP3R1,PRKCA,PRKCD,PRKCE,PRKD1,PTPN11,RAC1,RAF1,RAP1A,RAP1B,RAP2A,RAP2B,RASGRP1,RELA,SOS1,SOS2,SRC,STAT1,…	0.0270149
IPA_PATHWAY	Role of BRCA1 in DNA Damage Response	ARID1A,ATM,BRCA1,CDKN1A,CHEK1,E2F1,E2F2,E2F3,E2F5,E2F6,E2F8,FANCG,FANCL,FANCM,GADD45A,MDC1,MSH2,MSH6,PLK1,RAD51,RB1,RBL2,RFC3,SMARCA2,SMARCA4,SMARCC1,SMARCD1,SMARCD2,SMARCE1,STAT1,TOPBP1,TP53	0.0270149
IPA_PATHWAY	IL-17 Signaling	AKT1,AKT2,AKT3,ATF2,CCL2,CXCL5,CXCL8,JAK1,KRAS,MAP2K3,MAP2K4,MAP3K14,MAP3K7,MAPK1,MAPK10,MAPK11,MAPK14,MAPK9,NRAS,PIK3C2B,PIK3CA,PIK3CD,PIK3R1,PIK3R2,PIK3R3,PTGS2,RAP1A,RAP1B,RAP2A,RAP2B,RELA,TRAF3IP2	0.0270149
IPA_PATHWAY	ATM Signaling	ATF2,ATM,BRCA1,CDC25A,CDK1,CDK2,CDKN1A,CHEK1,CREB1,CREB5,CREBBP,GADD45A,H2AX,HERC2,HP1BP3,MAP2K4,MAPK10,MAPK11,MAPK14,MAPK9,MDC1,MDM2,PPP1CC,PPP2CA,PPP2CB,PPP2R1B,PPP2R3A,PPP2R5C,RAD17,RAD51,RAD9A,RNF168,SMC3,TLK1,TOPBP1,TP53	0.0275829
IPA_PATHWAY	Chemokine Signaling	CALM1 (includes others),CAMK1D,CAMK4,CCL2,CXCL12,FOS,GNAI1,GNAI2,GNAI3,KRAS,LIMK1,LIMK2,MAPK1,MAPK11,MAPK14,NRAS,PLCB1,PPP1CB,PPP1R12A,PPP1R12B,PRKCA,PTK2,PTK2B,RAF1,RAP1A,RAP1B,RAP2A,RAP2B,RHOA,ROCK2,SRC	0.0291573
IPA_PATHWAY	Type II Diabetes Mellitus Signaling	ACSL1,ACSL4,ADIPOR1,ADIPOR2,AKT1,AKT2,AKT3,CACNA1C,CACNA2D1,CACNA2D3,CHUK,IKBKB,IRS1,IRS2,MAP2K4,MAP3K1,MAP3K14,MAP3K5,MAP3K7,MAPK1,MAPK10,MAPK9,MTOR,NSMAF,PIK3C2B,PIK3CA,PIK3CD,PIK3R1,PIK3R2,PIK3R3,PKM,PPARG,PRKAA1,PRKAB1,PRKAB2,PRKCA,PRKCD,PRKCE,PRKD1,RELA,SLC2A4,SOCS1,SOCS2,SOCS5,SOCS6,TNFRSF11B	0.0323554
IPA_PATHWAY	Apelin Cardiomyocyte Signaling Pathway	AKT1,AKT2,AKT3,ARNT,ATP2A2,CAT,GNAI1,GNAI2,GNAI3,HIF1A,ITPR1,MAPK1,MAPK10,MAPK11,MAPK14,MAPK4,MAPK6,MAPK9,MYL6,PDIA3,PIK3C2B,PIK3CA,PIK3CD,PIK3R1,PIK3R2,PIK3R3,PLCB1,PLCL2,PRKCA,PRKCD,PRKCE,PRKD1,SLC9A1,SLC9A5,SLC9A6,TGFB1	0.0323604
IPA_PATHWAY	NF-κB Signaling	AKT1,AKT2,AKT3,ARAF,BMP2,BMPR1B,BMPR2,CASP8,CHUK,CREBBP,CSNK2A2,EGFR,EP300,FGFR2,FGFR3,FLT1,IGF1R,IKBKB,IL1B,IL1RN,KRAS,MAP3K1,MAP3K14,MAP3K3,MAP3K7,MAP4K4,NRAS,NTRK3,PELI1,PIK3C2B,PIK3CA,PIK3CD,PIK3R1,PIK3R2,PIK3R3,PRKACA,PRKACB,RAF1,RAP1A,RAP1B,RAP2A,RAP2B,RELA,TAB2,TAB3,TANK,TGFBR1,TGFBR2,TGFBR3,TLR4,TNFAIP3,TNFRSF11B,TNFSF11,TRAF3	0.0328186
IPA_PATHWAY	IL-15 Signaling	AKT1,AKT2,AKT3,BCL2L1,CXCL8,FASLG,IL15,JAK1,KRAS,MAPK1,MAPK11,MAPK14,NRAS,PIK3C2B,PIK3CA,PIK3CD,PIK3R1,PIK3R2,PIK3R3,PTK2,RAF1,RAP1A,RAP1B,RAP2A,RAP2B,RELA,STAT3,STAT5B,TYK2	0.0335635
IPA_PATHWAY	p70S6K Signaling	AKT1,AKT2,AKT3,EGFR,F2R,GNAI1,GNAI2,GNAI3,IRS1,JAK1,KRAS,LYN,MAPK1,MTOR,NRAS,PDIA3,PIK3C2B,PIK3CA,PIK3CD,PIK3R1,PIK3R2,PIK3R3,PLCB1,PLCL2,PPP2CA,PPP2CB,PPP2R1B,PPP2R3A,PPP2R5C,PRKCA,PRKCD,PRKCE,PRKD1,RAF1,RAP1A,RAP1B,RAP2A,RAP2B,SOS1,SOS2,SRC,YWHAH,YWHAQ	0.0335635
IPA_PATHWAY	Type I Diabetes Mellitus Signaling	APAF1,BCL2,CASP8,CASP9,CD28,CHUK,CPE,FAS,FASLG,HLA-A,HLA-B,HLA-C,HLA-DRA,HLA-G,IKBKB,IL12A,IL1B,IL1RAP,IL2,IRF1,JAK1,MAP2K3,MAP2K4,MAP3K14,MAP3K5,MAP3K7,MAPK1,MAPK10,MAPK11,MAPK14,MAPK9,RELA,SOCS1,SOCS2,SOCS5,SOCS6,STAT1,TNFRSF11B	0.0335635
IPA_PATHWAY	Induction of Apoptosis by HIV1	APAF1,BAK1,BAX,BBC3,BCL2,BCL2L1,CASP8,CASP9,CHUK,DAXX,DFFB,FAS,FASLG,HTRA2,IKBKB,MAP2K4,MAP3K14,MAP3K5,MAPK10,MAPK9,RELA,SLC25A3,SLC25A4,SLC25A5,TNFRSF11B,TP53	0.0335635
IPA_PATHWAY	NRF2-mediated Oxidative Stress Response	ACTA2,AKT1,BACH1,CAT,CREBBP,CUL3,DNAJA2,DNAJB11,DNAJB12,DNAJB6,DNAJB9,DNAJC1,DNAJC13,DNAJC16,DNAJC7,ENC1,EP300,FKBP5,FOS,GCLC,GCLM,GSTP1,HERPUD1,HMOX1,KEAP1,KRAS,MAP2K3,MAP2K4,MAP3K1,MAP3K5,MAP3K7,MAPK1,MAPK14,MAPK9,NFE2L2,NRAS,PIK3C2B,PIK3CA,PIK3CD,PIK3R1,PIK3R2,PIK3R3,PRKCA,PRKCD,PRKCE,PRKD1,RAF1,RAP1A,RAP1B,RAP2A,RAP2B,RBX1,SOD3,SQSTM1,TXNRD1,VCP	0.0335635
IPA_PATHWAY	FAT10 Cancer Signaling Pathway	ACVR1,ACVR1B,ACVR1C,ACVR2B,AKT1,AKT2,AKT3,BMPR2,CHUK,IKBKB,MAD2L2,PCNA,RELA,STAT3,TCF4,TGFB1,TGFBR1,TGFBR2,TGFBR3,TNFRSF11B,TP53,UBD	0.0338294
IPA_PATHWAY	Neuroinflammation Signaling Pathway	ACVR1,ACVR1B,ACVR1C,ACVR2B,AKT1,AKT2,AKT3,APH1B,APP,ATF2,BACE1,BCL2,BDNF,BIRC6,BMPR2,CASP8,CCL2,CHUK,CREB1,CREB5,CREBBP,CXCL12,CXCL8,FAS,FASLG,FOS,GJB1,GLS,GRIN2A,HLA-A,HLA-B,HLA-C,HLA-DRA,HMGB1,HMOX1,ICAM1,IKBKB,IL12A,IL1B,IL6R,IRAK2,JAK1,MAP2K4,MAPK1,MAPK10,MAPK11,MAPK14,MAPK4,MAPK6,MAPK9,MMP9,NCSTN,NFAT5,NFATC1,NFE2L2,NOX4,NTF3,PIK3C2B,PIK3CA,PIK3CD,PIK3R1,PIK3R2,PIK3R3,PPP3CA,PPP3R1,PTGS2,REL…	0.0338294
IPA_PATHWAY	ErbB2-ErbB3 Signaling	AKT1,CCND1,CDKN1B,ERBB2,ERBB3,KRAS,MAPK1,MYC,NRAS,PIK3C2B,PIK3CA,PIK3CD,PIK3R1,PIK3R2,PIK3R3,PTEN,RAF1,RAP1A,RAP1B,RAP2A,RAP2B,SOS1,SOS2,SP1,STAT3,STAT5B,TYK2	0.0338675
IPA_PATHWAY	Pyridoxal 5'-phosphate Salvage Pathway	AKT2,ARAF,CDK1,CDK2,CDK4,CDK6,DAPK1,DYRK1A,G6PC,GRK5,HIPK1,LIMK1,LIMK2,MAP2K3,MAP2K4,MAP3K9,MAPK1,MAPK6,MAPK9,PAK2,PAK3,PLK1,PRKAA1,PRKCD,PRKCE,PRPF4B,SGK1	0.0338675
IPA_PATHWAY	Oncostatin M Signaling	EPAS1,IL6ST,JAK1,KRAS,MAPK1,MMP13,MT2A,NRAS,OSMR,PLAU,RAF1,RAP1A,RAP1B,RAP2A,RAP2B,SOS1,STAT1,STAT3,STAT5B,TIMP3,TYK2	0.0350836
IPA_PATHWAY	Adrenomedullin signaling pathway	ADCY3,ADM,AKT1,AKT2,AKT3,ARAF,ARNT,BAX,BCL2,CALM1 (includes others),CAMK4,FOS,GPR37,GUCY1A1,HIF1A,IL1B,IL1RN,ITPR1,KCNH2,KRAS,MAP2K3,MAP2K4,MAPK1,MAPK10,MAPK11,MAPK14,MAPK4,MAPK6,MAPK9,MMP2,NRAS,PDIA3,PIK3C2B,PIK3CA,PIK3CD,PIK3R1,PIK3R2,PIK3R3,PLCB1,PLCL2,PPARG,PRKACA,PRKACB,PRKAR1A,PRKAR2B,PTK2,PTK2B,RAF1,RAP1A,RAP1B,RAP2A,RAP2B,RELA,RXRB,SOS1,SOS2,TFAP2A	0.0351069
IPA_PATHWAY	Agrin Interactions at Neuromuscular Junction	ACTA2,CDC42,DAG1,EGFR,ERBB2,ERBB3,ITGA3,ITGA4,ITGA5,ITGA6,ITGB1,KRAS,LAMC1,MAP2K4,MAPK1,MAPK10,MAPK9,NRAS,PAK2,PAK3,PAK4,PTK2,PXN,RAC1,RAP1A,RAP1B,RAP2A,RAP2B,SRC,UTRN	0.035402
IPA_PATHWAY	GDNF Family Ligand-Receptor Interactions	CDC42,CREB1,FOS,FRS2,GAB1,IRS1,IRS2,ITPR1,KRAS,MAP2K4,MAPK1,MAPK10,MAPK9,NRAS,PDLIM7,PIK3C2B,PIK3CA,PIK3CD,PIK3R1,PIK3R2,PIK3R3,RAC1,RAF1,RAP1A,RAP1B,RAP2A,RAP2B,RASA1,SOS1,SOS2	0.035402
IPA_PATHWAY	Regulation of Actin-based Motility by Rho	ACTA2,ACTR2,ARPC1A,ARPC1B,ARPC4,CDC42,GSN,ITGA3,ITGA4,ITGA5,ITGB1,LIMK1,MYL6,PAK2,PAK3,PAK4,PFN2,PIKFYVE,PIP4K2C,PIP5K1A,PIP5K1B,PPP1CB,PPP1R12A,PPP1R12B,RAC1,RHOA,RHOB,RHOC,RHOG,RND3,ROCK1,WASF1,WASL	0.035676
IPA_PATHWAY	Ephrin A Signaling	ADAM10,CDC42,CFL2,EFNA3,EPHA2,EPHA4,EPHA5,EPHA7,LIMK1,PIK3C2B,PIK3CA,PIK3CD,PIK3R1,PIK3R2,PIK3R3,PTK2,PTPN11,RAC1,RHOA,ROCK1,ROCK2,VAV3	0.0372213
IPA_PATHWAY	Cell Cycle Regulation by BTG Family Proteins	BTG1,BTG2,CCND1,CCNE1,CCNE2,CDK2,CDK4,E2F1,E2F2,E2F3,E2F5,E2F6,E2F8,PPP2CA,PPP2CB,PPP2R1B,PPP2R3A,PPP2R5C,RB1	0.0375122
IPA_PATHWAY	Cancer Drug Resistance By Drug Efflux	ABCC10,ABCG2,AKT1,AKT2,AKT3,ARAF,FOXO3,KRAS,MAPK1,MDM2,NRAS,PIK3CA,PIK3CD,PIK3R1,PIK3R2,PIK3R3,PTEN,PTGS2,RAF1,RAP1A,RAP1B,RAP2A,RAP2B,TP53,YBX1	0.0380697
IPA_PATHWAY	Superpathway of Inositol Phosphate Compounds	CDC25A,CDC25B,DUSP1,DUSP10,DUSP11,DUSP14,DUSP2,DUSP5,DUSP8,EYA4,INPP5A,INPP5B,IPPK,ITPKB,MINPP1,MTMR2,MTMR6,MTMR9,OCRL,PAWR,PIK3C2B,PIK3CA,PIK3CD,PIK3R1,PIK3R2,PIK3R3,PIKFYVE,PIP4K2C,PIP4P1,PIP4P2,PIP5K1A,PIP5K1B,PLCB1,PPIP5K2,PPM1H,PPP1CC,PPP1R12A,PPP1R12C,PPP2R3A,PPP3CA,PPP4R1,PTEN,PTPN1,PTPN11,PTPN12,PTPN13,PTPN2,PTPN23,PTPRF,PTPRJ,PXYLP1,RASA1,SACM1L,SET,SIRPA,SYNJ1	0.0412045
IPA_PATHWAY	fMLP Signaling in Neutrophils	ACTR2,ARPC1A,ARPC1B,ARPC4,CALM1 (includes others),CAMK4,CDC42,GNAI1,GNAI2,GNAI3,GNB5,GNG5,ITPR1,KRAS,MAPK1,NFAT5,NFATC1,NOX4,NRAS,PIK3C2B,PIK3CA,PIK3CD,PIK3R1,PIK3R2,PIK3R3,PLCB1,PPP3CA,PPP3R1,PRKCA,PRKCD,PRKCE,PRKD1,RAC1,RAF1,RAP1A,RAP1B,RAP2A,RAP2B,RELA	0.0412045
IPA_PATHWAY	3-phosphoinositide Biosynthesis	CDC25A,CDC25B,DUSP1,DUSP10,DUSP11,DUSP14,DUSP2,DUSP5,DUSP8,EYA4,INPP5B,MINPP1,MTMR2,MTMR6,MTMR9,OCRL,PAWR,PIK3C2B,PIK3CA,PIK3CD,PIK3R1,PIK3R2,PIK3R3,PIKFYVE,PIP4K2C,PIP5K1A,PIP5K1B,PPM1H,PPP1CC,PPP1R12A,PPP1R12C,PPP2R3A,PPP3CA,PPP4R1,PTEN,PTPN1,PTPN11,PTPN12,PTPN13,PTPN2,PTPN23,PTPRF,PTPRJ,PXYLP1,RASA1,SACM1L,SET,SIRPA,SYNJ1	0.0412045
IPA_PATHWAY	Huntington's Disease Signaling	AKT1,AKT2,AKT3,APAF1,ATF2,BAX,BCL2L1,BDNF,CAPNS1,CASP2,CASP6,CASP7,CASP8,CASP9,CDK5R1,CLTA,CREB1,CREB5,CREBBP,DCTN1,DNM2,EGFR,EP300,GLS,GNB5,GNG5,GOSR1,HSPA8,IGF1R,ITPR1,MAP2K4,MAP3K10,MAPK1,MAPK9,MTOR,NSF,PIK3C2B,PIK3CA,PIK3CD,PIK3R1,PIK3R2,PIK3R3,PLCB1,POLR2H,PRKCA,PRKCD,PRKCE,PRKD1,RASA1,RCOR1,REST,SGK1,SNCA,SOS1,SOS2,SP1,STX16,TAF9B,TBP,TP53,UBC,UBD,VAMP3,VTI1B,ZDHHC17	0.0415782
IPA_PATHWAY	Protein Ubiquitination Pathway	BIRC6,BRCA1,CRYAB,CUL1,CUL2,DNAJB11,DNAJB12,DNAJB6,DNAJB9,DNAJC1,DNAJC12,DNAJC13,DNAJC16,DNAJC7,FBXW7,HLA-A,HLA-B,HLA-C,HSP90AA1,HSP90AB1,HSP90B1,HSPA12A,HSPA8,MDM2,NEDD4L,PSMA1,PSMB5,PSMC4,PSMC6,PSMD14,PSMD3,PSMD5,PSMD7,PSMD8,RBX1,SACS,SMO,SMURF1,SUGT1,UBC,UBD,UBE2B,UBE2D1,UBE2D2,UBE2F,UBE2G1,UBE2I,UBE2J1,UBE2O,UBE2V2,UBE2W,UBE2Z,UBE3A,UCHL3,USP1,USP15,USP16,USP24,USP3,USP32,USP33,USP34,USP36,US…	0.0415782
IPA_PATHWAY	Thrombopoietin Signaling	FOS,IRS2,KRAS,MAPK1,MYC,NRAS,PIK3C2B,PIK3CA,PIK3CD,PIK3R1,PIK3R2,PIK3R3,PRKCA,PRKCD,PRKCE,PRKD1,PTPN11,RAF1,RAP1A,RAP1B,RAP2A,RAP2B,SOS1,STAT1,STAT3,STAT5B	0.0427942
IPA_PATHWAY	CD27 Signaling in Lymphocytes	APAF1,BCL2L1,CASP8,CASP9,CHUK,FOS,IKBKB,MAP2K3,MAP2K4,MAP3K1,MAP3K10,MAP3K12,MAP3K14,MAP3K2,MAP3K3,MAP3K4,MAP3K5,MAP3K7,MAP3K9,MAPK10,MAPK9,RELA,SIVA1	0.0428428
IPA_PATHWAY	Gα12/13 Signaling	AKT1,AKT2,AKT3,ARHGEF1,CDC42,CDH1,CDH10,CDH2,CHUK,F2R,IKBKB,KRAS,MAP2K4,MAP3K1,MAP3K5,MAPK1,MAPK10,MAPK9,MEF2C,MYL6,NRAS,PIK3C2B,PIK3CA,PIK3CD,PIK3R1,PIK3R2,PIK3R3,PTK2,PTK2B,PXN,RAF1,RAP1A,RAP1B,RAP2A,RAP2B,RASA1,RELA,RHOA,ROCK1,ROCK2,SRC,VAV3	0.0465231
IPA_PATHWAY	Antiproliferative Role of TOB in T Cell Signaling	CCNA2,CCNE1,CCNE2,CDK2,CDKN1B,CUL1,IL2,MAPK1,RB1,RPS6KA1,TGFB1,TGFBR1,TGFBR2,TOB1,TWSG1	0.0465231
IPA_PATHWAY	IL-17A Signaling in Airway Cells	AKT1,AKT2,AKT3,CCL20,CHUK,CXCL5,IKBKB,JAK1,MAP2K4,MAP3K7,MAPK1,MAPK10,MAPK11,MAPK14,MAPK9,PIK3C2B,PIK3CA,PIK3CD,PIK3R1,PIK3R2,PIK3R3,PTEN,RELA,STAT3,TRAF3IP2,TYK2	0.0465231
IPA_PATHWAY	14-3-3-mediated Signaling	AKT1,AKT2,AKT3,BAX,CDKN1B,FOS,KRAS,MAP2K4,MAP3K5,MAPK1,MAPK10,MAPK9,NRAS,PDIA3,PIK3C2B,PIK3CA,PIK3CD,PIK3R1,PIK3R2,PIK3R3,PLCB1,PLCL2,PRKCA,PRKCD,PRKCE,PRKD1,RAF1,RAP1A,RAP1B,RAP2A,RAP2B,RPS6KA1,SNCA,SRC,SRPK2,TSC1,TUBA1C,TUBB6,VIM,YWHAH,YWHAQ	0.0465231
IPA_PATHWAY	P2Y Purigenic Receptor Signaling Pathway	ADCY3,AKT1,AKT2,AKT3,ATF2,CREB1,CREB5,CREBBP,FOS,GNAI1,GNAI2,GNAI3,GNB5,GNG5,KRAS,MAPK1,MYC,NRAS,PDIA3,PIK3C2B,PIK3CA,PIK3CD,PIK3R1,PIK3R2,PIK3R3,PLCB1,PLCL2,PRKACA,PRKACB,PRKAR1A,PRKAR2B,PRKCA,PRKCD,PRKCE,PRKD1,RAF1,RAP1A,RAP1B,RAP2A,RAP2B,RELA	0.0465231
IPA_PATHWAY	Regulation of IL-2 Expression in Activated and Anergic T Lymphocytes	CALM1 (includes others),CAMK4,CD28,CHUK,FOS,IKBKB,IL2,KRAS,MAP2K4,MAP3K1,MAPK1,MAPK10,MAPK9,NFAT5,NFATC1,NRAS,PPP3CA,PPP3R1,RAC1,RAF1,RAP1A,RAP1B,RAP2A,RAP2B,RELA,SOS1,SOS2,TGFB1,TGFBR1,TGFBR2,TOB1,VAV3	0.046909
IPA_PATHWAY	Semaphorin Signaling in Neurons	ARHGAP1,ARHGEF12,CDC42,CFL2,DPYSL2,ITGB1,LIMK1,LIMK2,MAPK1,MET,NRP1,PAK2,PAK3,PAK4,PTK2,RAC1,RHOA,RHOB,RHOC,RHOG,RND3,ROCK1,ROCK2,SEMA3A	0.0482935
IPA_PATHWAY	IL-15 Production	AATK,AXL,BMX,CLK2,CLK3,CSF2RA,DSTYK,DYRK1A,EGFR,EPHA2,EPHA4,EPHA5,EPHB4,ERBB2,ERBB3,FGFR2,FGFR3,FGR,FLT1,FRK,IGF1R,IL15,IRF1,JAK1,LYN,MAP2K3,MAP2K4,MET,NTRK3,PTK2,PTK2B,PTK7,RELA,RYK,SRC,STAT1,TWF1,TYK2,YES1	0.0483607
IPA_PATHWAY	PPAR Signaling	CHUK,CREBBP,EP300,FOS,HSP90AA1,HSP90AB1,HSP90B1,IKBKB,IL1B,IL1RAP,IL1RN,KRAS,MAP3K14,MAP3K7,MAP4K4,MAPK1,NCOA1,NRAS,PDGFA,PDGFD,PPARA,PPARD,PPARG,PPARGC1A,PTGS2,RAF1,RAP1A,RAP1B,RAP2A,RAP2B,RELA,SOS1,SOS2,STAT5B,TNFRSF11B	0.0484295
Abbreviations: KEGG: Kyoto Encyclopedia of Genes and Genomes; IPA: Ingenuity Pathway Analysis; FDR: false discovery rate.
